# Supplementary material for: Overexpression of DYRK1A, a Down Syndrome Candidate gene, Impairs Primordial Germ Cells Maintenance and Migration in zebrafish
Source: Sci Rep. 2017 Nov 10;7:15313. doi: 10.1038/s41598-017-15730-w (PMC5681638; doi:10.1038/s41598-017-15730-w)
Supplement: Supplementary file 2 — Supplementary Dataset 1 [file 41598_2017_15730_MOESM2_ESM.xls]

## Sheet: Annotation_Combine
Protein accession	Protein description	Gene name	MW [kDa]	AASC [%]	MP	DYRK1A/GFP Ratio	DYRK1A/GFP P value	Subcellular Location	Biological Process	Cellular Component	Molecular Function	KEGG KO No.	KEGG Gene	KEGG Pathway	IPR ID	Domain description
A4IGC8	Aldh18a1 protein	aldh18a1	85.376	25.6	17	0.594	0	mitochondria	organic acid biosynthetic process; single-organism process; biosynthetic process; organonitrogen compound biosynthetic process; cellular metabolic process; glutamine family amino acid biosynthetic process; organic substance metabolic process; metabolic process; cellular amino acid metabolic process; heterocycle metabolic process; alpha-amino acid biosynthetic process; proline metabolic process; c…	intracellular part; cell; cell part; intracellular; cytoplasm;	oxidoreductase activity, acting on the aldehyde or oxo group of donors, NAD or NADP as acceptor; phosphotransferase activity, carboxyl group as acceptor; glutamate-5-semialdehyde dehydrogenase activity; kinase activity; catalytic activity; oxidoreductase activity, acting on the aldehyde or oxo group of donors; amino acid kinase activity; glutamate 5-kinase activity; transferase activity; oxidored…	K12657	ALDH18A1; delta-1-pyrroline-5-carboxylate synthetase [EC:2.7.2.11 1.2.1.41]	dre00330 Arginine and proline metabolism - Danio rerio (zebrafish); dre01230 Biosynthesis of amino acids - Danio rerio (zebrafish); dre01100 Metabolic pathways - Danio rerio (zebrafish);	IPR016161; IPR000965; IPR015590; IPR001048; IPR016162; IPR016163;	Aldehyde/histidinol dehydrogenase; Gamma-glutamyl phosphate reductase GPR; Aldehyde dehydrogenase domain; Aspartate/glutamate/uridylate kinase; Aldehyde dehydrogenase, N-terminal; Aldehyde dehydrogenase, C-terminal;
A8WGC6	ATP synthase subunit beta	atp5b	55.13	50.9	16	1.421	0		nucleoside metabolic process; purine nucleoside metabolic process; purine ribonucleoside monophosphate metabolic process; nucleotide metabolic process; energy coupled proton transmembrane transport, against electrochemical gradient; single-organism process; biosynthetic process; nucleoside biosynthetic process; purine ribonucleoside biosynthetic process; ribonucleoside monophosphate biosynthetic …	proton-transporting ATP synthase complex, catalytic core F(1); membrane; membrane part; cell part; intracellular; proton-transporting two-sector ATPase complex; macromolecular complex; proton-transporting two-sector ATPase complex, catalytic domain; intracellular part; protein complex; cell; proton-transporting ATP synthase complex;	ATPase activity, coupled to transmembrane movement of ions; nucleoside phosphate binding; primary active transmembrane transporter activity; substrate-specific transporter activity; hydrolase activity, acting on acid anhydrides; ATPase activity, coupled to transmembrane movement of ions, rotational mechanism; monovalent inorganic cation transmembrane transporter activity; hydrolase activity; hydr…
A9JRE5	LOC798996 protein (Fragment)	LOC798996	90.76	21.7	13	0.166	2.22e-16
Q7ZU96	Cct8 protein	cct8	59.3	27.1	13	0.759	1.78e-13	cytosol	behavioral response to nicotine; single-multicellular organism process; response to organic cyclic compound; response to nicotine; cellular protein metabolic process; response to alkaloid; single-organism process; response to organic substance; primary metabolic process; response to stimulus; cellular metabolic process; multicellular organismal process; organic substance metabolic process; protei…	intracellular part; cell; cell part; intracellular; cytoplasm;	ATP binding; nucleoside phosphate binding; nucleoside binding; ion binding; nucleotide binding; organic cyclic compound binding; heterocyclic compound binding; ribonucleoside binding; carbohydrate derivative binding; ribonucleotide binding; binding; purine ribonucleoside binding; anion binding; purine ribonucleotide binding; adenyl ribonucleotide binding; adenyl nucleotide binding; purine nucleos…	K09500			IPR027410; IPR027409; IPR027413;	TCP-1-like chaperonin intermediate domain; GroEL-like apical domain; GroEL-like equatorial domain;
A7YT47	Hadha protein	hadhaa	81.874	18	10	0.727	3.92e-13	mitochondria	lipid oxidation; single-organism process; cellular lipid metabolic process; response to external biotic stimulus; response to stimulus; response to other organism; cellular metabolic process; response to biotic stimulus; organic substance metabolic process; response to external stimulus; metabolic process; lipid modification; cellular catabolic process; monocarboxylic acid metabolic process; cell…	intracellular organelle; mitochondrial matrix; mitochondrial part; fatty acid beta-oxidation multienzyme complex; cytoplasm; intracellular organelle part; macromolecular complex; intracellular part; cell; mitochondrion; organelle part; membrane-enclosed lumen; intracellular membrane-bounded organelle; organelle; mitochondrial fatty acid beta-oxidation multienzyme complex; intracellular organelle …	nucleoside phosphate binding; lyase activity; hydro-lyase activity; nucleotide binding; cofactor binding; carbon-oxygen lyase activity; enoyl-CoA hydratase activity; oxidoreductase activity; oxidoreductase activity, acting on CH-OH group of donors; heterocyclic compound binding; organic cyclic compound binding; oxidoreductase activity, acting on the CH-OH group of donors, NAD or NADP as acceptor;…	K07515	HADHA; enoyl-CoA hydratase / long-chain 3-hydroxyacyl-CoA dehydrogenase [EC:4.2.1.17 1.1.1.211]	dre00410 beta-Alanine metabolism - Danio rerio (zebrafish); dre01200 Carbon metabolism - Danio rerio (zebrafish); dre00062 Fatty acid elongation - Danio rerio (zebrafish); dre01040 Biosynthesis of unsaturated fatty acids - Danio rerio (zebrafish); dre01212 Fatty acid metabolism - Danio rerio (zebrafish); dre00280 Valine, leucine and isoleucine degradation - Danio rerio (zebrafish); dre00640 Propa…	IPR029045; IPR008927; IPR013328; IPR016040; IPR006176; IPR006108;	ClpP/crotonase-like domain; 6-phosphogluconate dehydrogenase, C-terminal-like; Dehydrogenase, multihelical; NAD(P)-binding domain; 3-hydroxyacyl-CoA dehydrogenase, NAD binding; 3-hydroxyacyl-CoA dehydrogenase, C-terminal;
Q803B0	Heat shock 60kD protein 1 (Chaperonin)	hspd1	61.196	34.1	18	1.391	1.03e-12	mitochondria	developmental process; tissue development; response to stress; tissue regeneration; cellular protein metabolic process; single-organism process; primary metabolic process; response to stimulus; cellular metabolic process; organic substance metabolic process; response to wounding; protein folding; metabolic process; wound healing; single-organism developmental process; fin regeneration; cellular m…	mitochondrial matrix; intracellular organelle; mitochondrial part; cytoplasm; intracellular organelle part; intracellular part; cell; mitochondrion; organelle part; membrane-enclosed lumen; organelle; intracellular membrane-bounded organelle; intracellular organelle lumen; cell part; intracellular; membrane-bounded organelle; cytoplasmic part; organelle lumen;	ATP binding; nucleoside phosphate binding; nucleoside binding; ion binding; nucleotide binding; organic cyclic compound binding; heterocyclic compound binding; ribonucleoside binding; carbohydrate derivative binding; ribonucleotide binding; binding; purine ribonucleoside binding; anion binding; purine ribonucleotide binding; adenyl ribonucleotide binding; adenyl nucleotide binding; purine nucleos…	K04077	groEL; chaperonin GroEL	dre03018 RNA degradation - Danio rerio (zebrafish);	IPR027409; IPR027413;	GroEL-like apical domain; GroEL-like equatorial domain;
Q6DI12	Methylenetetrahydrofolate dehydrogenase (NADP+ dependent)	mthfd1b	100.49	19.9	15	0.767	1.23e-12		cofactor biosynthetic process; pteridine-containing compound biosynthetic process; cellular aromatic compound metabolic process; organic acid biosynthetic process; cellular modified amino acid biosynthetic process; single-organism process; biosynthetic process; organonitrogen compound biosynthetic process; cellular metabolic process; organic substance metabolic process; metabolic process; cellula…		oxidoreductase activity, acting on the CH-NH group of donors; ATP binding; nucleoside phosphate binding; ligase activity; nucleoside binding; ion binding; methylenetetrahydrofolate dehydrogenase (NADP+) activity; nucleotide binding; oxidoreductase activity; ligase activity, forming carbon-nitrogen bonds; organic cyclic compound binding; heterocyclic compound binding; ribonucleoside binding; carbo…
B8JL43	Serotransferrin	tfa	73.282	23.5	13	1.451	2.43e-12	extracellular	cellular iron ion homeostasis; regulation of biological quality; transition metal ion homeostasis; ion homeostasis; metal ion transport; cellular cation homeostasis; inorganic ion homeostasis; single-organism cellular process; cellular homeostasis; iron ion homeostasis; single-organism process; iron ion transport; cellular chemical homeostasis; establishment of localization; cellular transition m…	extracellular region;	cation binding; metal ion binding; iron ion binding; ferric iron binding; transition metal ion binding; binding; ion binding;	K14736			IPR001156;	Transferrin-like domain;
Q7ZU03	Y box binding protein 1	ybx1	34.935	34.3	7	1.463	1.08e-11		regulation of cellular process; regulation of gene expression; regulation of transcription, DNA-templated; regulation of cellular biosynthetic process; regulation of primary metabolic process; regulation of macromolecule metabolic process; regulation of nucleobase-containing compound metabolic process; regulation of macromolecule biosynthetic process; regulation of cellular metabolic process; reg…		organic cyclic compound binding; heterocyclic compound binding; DNA binding; binding; nucleic acid binding;
A2CEF4	Novel protein containing zona pellucida-like domains (Si:dkeyp-50f7.2)	si:dkeyp-50f7.2	104.81	18.6	15	0.126	1.53e-10
Q1RLQ1	Stathmin	stmn1a	17.055	43.2	6	1.89	8.44e-10	nuclear	regulation of cellular process; regulation of microtubule-based process; regulation of microtubule cytoskeleton organization; regulation of biological process; regulation of organelle organization; regulation of cellular component organization; regulation of cytoskeleton organization; regulation of microtubule polymerization or depolymerization; biological regulation;
Q6NYQ7	Nicotinamide nucleotide transhydrogenase	nnt	112.78	5.5	5	0.811	9.42e-10	plasma membrane	transport; single-organism localization; cation transport; ion transport; single-organism process; localization; monovalent inorganic cation transport; hydrogen transport; proton transport; single-organism transport; establishment of localization;	intrinsic component of membrane; membrane; integral component of membrane; membrane part;	oxidoreductase activity, acting on NAD(P)H; nucleoside phosphate binding; nucleotide binding; cofactor binding; NAD(P)+ transhydrogenase activity; oxidoreductase activity; NAD(P)+ transhydrogenase (AB-specific) activity; heterocyclic compound binding; organic cyclic compound binding; oxidoreductase activity, acting on NAD(P)H, NAD(P) as acceptor; catalytic activity; binding; NADP binding; coenzym…	K00323	NNT; NAD(P) transhydrogenase [EC:1.6.1.2]	dre01100 Metabolic pathways - Danio rerio (zebrafish); dre00760 Nicotinate and nicotinamide metabolism - Danio rerio (zebrafish);	IPR007698; IPR029035; IPR016040; IPR007886; IPR024605;	Alanine dehydrogenase/pyridine nucleotide transhydrogenase, NAD(H)-binding domain; DHS-like NAD/FAD-binding domain; NAD(P)-binding domain; Alanine dehydrogenase/pyridine nucleotide transhydrogenase, N-terminal; NAD(P) transhydrogenase, alpha subunit, C-terminal;
E7F017	Uncharacterized protein	CU929143.1	220.48	37.1	15	1.373	1.12e-09	extracellular
Q7ZU99	Transitional endoplasmic reticulum ATPase	vcp	89.423	40.9	21	0.84	1.6e-09	cytosol,nuclear	macromolecule glycosylation; single-organism process; biosynthetic process; peptidyl-asparagine modification; cellular metabolic process; establishment of localization; metabolic process; carbohydrate derivative biosynthetic process; ER-associated ubiquitin-dependent protein catabolic process; translesion synthesis; protein metabolic process; macromolecule metabolic process; protein N-linked glyc…	intracellular organelle; intracellular non-membrane-bounded organelle; intracellular organelle part; cytoplasm; intracellular part; cytosol; cell; organelle part; chromosomal part; non-membrane-bounded organelle; intracellular membrane-bounded organelle; organelle; nucleus; intracellular; cell part; chromosome; site of double-strand break; membrane-bounded organelle; cytoplasmic part;	ATP binding; nucleoside phosphate binding; nucleoside binding; ion binding; hydrolase activity, acting on acid anhydrides; hydrolase activity; nucleotide binding; nucleoside-triphosphatase activity; organic cyclic compound binding; heterocyclic compound binding; ribonucleoside binding; carbohydrate derivative binding; pyrophosphatase activity; catalytic activity; ribonucleotide binding; binding; …	K13525	VCP; transitional endoplasmic reticulum ATPase	dre04141 Protein processing in endoplasmic reticulum - Danio rerio (zebrafish);	IPR029067; IPR003593; IPR003959; IPR009010; IPR015415; IPR004201; IPR027417; IPR003338;	CDC48 domain 2-like; AAA+ ATPase domain; ATPase, AAA-type, core; Aspartate decarboxylase-like domain; Vps4 oligomerisation, C-terminal; CDC48, domain 2; P-loop containing nucleoside triphosphate hydrolase; CDC48, N-terminal subdomain;
Q7ZVM3	"Eukaryotic translation elongation factor 2, like"	eef2b	95.449	32.8	27	0.726	1.71e-09		developmental process; single-multicellular organism process; response to chemical; single-organism developmental process; single-organism process; multicellular organismal development; response to stimulus; embryo development; anatomical structure development; multicellular organismal process;		nucleoside phosphate binding; translation elongation factor activity; hydrolase activity, acting on acid anhydrides; hydrolase activity; organic cyclic compound binding; heterocyclic compound binding; pyrophosphatase activity; catalytic activity; ribonucleotide binding; binding; GTPase activity; purine ribonucleoside binding; anion binding; hydrolase activity, acting on acid anhydrides, in phosph…
B8JKW4	Uncharacterized protein	c3a	183.23	11.9	17	0.717	2.28e-09	endoplasmic reticulum	regulation of cellular process; regulation of endopeptidase activity; negative regulation of endopeptidase activity; negative regulation of proteolysis; regulation of primary metabolic process; regulation of macromolecule metabolic process; negative regulation of protein processing; negative regulation of biological process; regulation of proteolysis; negative regulation of cellular process; nega…	extracellular space; extracellular region part; extracellular region;	enzyme regulator activity; peptidase inhibitor activity; peptidase regulator activity; endopeptidase regulator activity; molecular function regulator; enzyme inhibitor activity; endopeptidase inhibitor activity;	K03990	C3; complement component 3	dre04145 Phagosome - Danio rerio (zebrafish); dre05168 Herpes simplex infection - Danio rerio (zebrafish);	IPR008993; IPR001599; IPR000020; IPR011626; IPR002890; IPR011625; IPR009048; IPR001134; IPR008930; IPR018933; IPR019565; IPR018081;	Tissue inhibitor of metalloproteinases-like, OB-fold; Alpha-2-macroglobulin; Anaphylatoxin/fibulin; Alpha-macroglobulin complement component; Alpha-2-macroglobulin, N-terminal; Alpha-2-macroglobulin, N-terminal 2; Alpha-macroglobulin, receptor-binding; Netrin domain; Terpenoid cyclases/protein prenyltransferase alpha-alpha toroid; Netrin module, non-TIMP type; Alpha-2-macroglobulin, thiol-ester b…
Q6NYN3	Importin 7	ipo7	119.44	18.6	12	0.805	1.05e-08	cytosol,nuclear	establishment of protein localization; transport; intracellular transport; cellular macromolecule localization; establishment of localization in cell; intracellular protein transport; organic substance transport; protein localization; macromolecule localization; cellular protein localization; localization; protein transport; establishment of localization; cellular localization;	intracellular organelle; membrane; nuclear pore; nuclear envelope; pore complex; intracellular organelle part; organelle envelope; macromolecular complex; intrinsic component of membrane; endomembrane system; intracellular part; cell; integral component of membrane; organelle part; intracellular membrane-bounded organelle; organelle; nucleus; intracellular; cell part; membrane part; envelope; pro…	substrate-specific transporter activity; protein transporter activity; transporter activity;				IPR001494; IPR011989; IPR016024; IPR013713;	Importin-beta, N-terminal domain; Armadillo-like helical; Armadillo-type fold; Exportin/Importin, Cse1-like;
Q803M1	Tropomyosin 3	tpm3	28.844	46.8	7	1.595	1.89e-08	cytosol				K09290	TPM3; tropomyosin 3	dre04260 Cardiac muscle contraction - Danio rerio (zebrafish); dre04261 Adrenergic signaling in cardiomyocytes - Danio rerio (zebrafish);
F1QF63	Uncharacterized protein	zgc:165518	158.04	25.3	20	0.792	2.02e-08	plasma membrane	regulation of cellular process; regulation of endopeptidase activity; negative regulation of endopeptidase activity; negative regulation of proteolysis; regulation of primary metabolic process; regulation of macromolecule metabolic process; negative regulation of protein processing; negative regulation of biological process; regulation of proteolysis; negative regulation of cellular process; nega…	extracellular space; extracellular region part; extracellular region;	enzyme regulator activity; peptidase inhibitor activity; peptidase regulator activity; endopeptidase regulator activity; molecular function regulator; enzyme inhibitor activity; endopeptidase inhibitor activity;				IPR002890; IPR011625; IPR009048; IPR014756; IPR001599; IPR008930; IPR019565; IPR011626;	Alpha-2-macroglobulin, N-terminal; Alpha-2-macroglobulin, N-terminal 2; Alpha-macroglobulin, receptor-binding; Immunoglobulin E-set; Alpha-2-macroglobulin; Terpenoid cyclases/protein prenyltransferase alpha-alpha toroid; Alpha-2-macroglobulin, thiol-ester bond-forming; Alpha-macroglobulin complement component;
O57521	Heat shock protein HSP 90-beta	hsp90ab1	83.356	33.5	17	0.791	2.52e-08	cytosol	developmental process; single-multicellular organism process; response to stress; system development; cellular protein metabolic process; single-organism process; response to stimulus; primary metabolic process; cellular metabolic process; multicellular organismal process; organic substance metabolic process; protein folding; organ development; metabolic process; muscle organ development; single-…	intracellular part; cell; cell part; intracellular; cytoplasm;	ATP binding; nucleoside phosphate binding; nucleoside binding; ion binding; nucleotide binding; organic cyclic compound binding; heterocyclic compound binding; ribonucleoside binding; carbohydrate derivative binding; ribonucleotide binding; binding; purine ribonucleoside binding; anion binding; purine ribonucleotide binding; adenyl ribonucleotide binding; adenyl nucleotide binding; purine nucleos…	K04079	htpG; molecular chaperone HtpG	dre04914 Progesterone-mediated oocyte maturation - Danio rerio (zebrafish); dre04141 Protein processing in endoplasmic reticulum - Danio rerio (zebrafish); dre04621 NOD-like receptor signaling pathway - Danio rerio (zebrafish);	IPR020568; IPR020575; IPR003594;	Ribosomal protein S5 domain 2-type fold; Heat shock protein Hsp90, N-terminal; Histidine kinase-like ATPase, C-terminal domain;
F1R5E6	Calumenin-B	calub	37.409	32.1	8	1.739	2.53e-08	extracellular			cation binding; metal ion binding; calcium ion binding; binding; ion binding;				IPR011992; IPR002048;	EF-hand domain pair; EF-hand domain;
B8A4D7	Uncharacterized protein	rrbp1a	145.52	11	12	1.305	1.1e-07	endoplasmic reticulum	establishment of protein localization; transport; organic substance transport; localization; macromolecule localization; protein localization; protein transport; establishment of localization;	membrane; intracellular organelle; endoplasmic reticulum; nuclear outer membrane-endoplasmic reticulum membrane network; bounding membrane of organelle; organelle membrane; cytoplasm; intracellular organelle part; intrinsic component of membrane; endomembrane system; intracellular part; cell; integral component of membrane; organelle part; organelle; intracellular membrane-bounded organelle; inte…		K14000	RRBP1; ribosome-binding protein 1	dre04141 Protein processing in endoplasmic reticulum - Danio rerio (zebrafish);	IPR007794;	Ribosome receptor lysine/proline rich;
F1R9P5	Uncharacterized protein	flna	272.48	14.9	29	0.861	1.63e-07	mitochondria				K04437	FLNA; filamin	dre04510 Focal adhesion - Danio rerio (zebrafish); dre04010 MAPK signaling pathway - Danio rerio (zebrafish); dre05132 Salmonella infection - Danio rerio (zebrafish);	IPR013783; IPR014756; IPR001715;	Immunoglobulin-like fold; Immunoglobulin E-set; Calponin homology domain;
Q5TYP2	Uncharacterized protein	zp3a.2	47.528	27.8	6	0.194	1.69e-07	extracellular							IPR001507;	Zona pellucida domain;
F1QP23	Uncharacterized protein	eprs	186.58	7	10	0.837	1.84e-07	cytosol	cellular aromatic compound metabolic process; cellular protein metabolic process; single-organism process; biosynthetic process; tRNA aminoacylation; cellular metabolic process; organic substance metabolic process; metabolic process; cellular amino acid metabolic process; heterocycle metabolic process; nucleobase-containing compound metabolic process; cellular nitrogen compound metabolic process;…	intracellular part; cell; cell part; intracellular; cytoplasm;	ligase activity, forming aminoacyl-tRNA and related compounds; ATP binding; nucleoside phosphate binding; ligase activity, forming carbon-oxygen bonds; glutamate-tRNA ligase activity; ligase activity; nucleoside binding; ion binding; nucleotide binding; proline-tRNA ligase activity; organic cyclic compound binding; heterocyclic compound binding; ribonucleoside binding; carbohydrate derivative bin…	K14163	EPRS; bifunctional glutamyl/prolyl-tRNA synthetase [EC:6.1.1.17 6.1.1.15]	dre01100 Metabolic pathways - Danio rerio (zebrafish); dre00860 Porphyrin and chlorophyll metabolism - Danio rerio (zebrafish); dre00970 Aminoacyl-tRNA biosynthesis - Danio rerio (zebrafish);	IPR016061; IPR002314; IPR020056; IPR020061; IPR004046; IPR011035; IPR020058; IPR000738; IPR006195; IPR014729; IPR010987; IPR004154; IPR009068; IPR017449; IPR020059;	Proline-tRNA ligase, class II, C-terminal; Aminoacyl-tRNA synthetase, class II (G/ H/ P/ S), conserved domain; Ribosomal protein L25/Gln-tRNA synthetase, beta-barrel domain; Glutamyl/glutaminyl-tRNA synthetase, class Ib, alpha-bundle domain; Glutathione S-transferase, C-terminal; Ribosomal protein L25/Gln-tRNA synthetase, anti-codon-binding domain; Glutamyl/glutaminyl-tRNA synthetase, class Ib, c…
Q6P3L3	Heat shock protein 5	hspa5	71.99	44.5	22	1.184	2.44e-07	extracellular	response to stress; response to stimulus;		ATP binding; nucleoside phosphate binding; nucleoside binding; ion binding; nucleotide binding; organic cyclic compound binding; heterocyclic compound binding; ribonucleoside binding; carbohydrate derivative binding; ribonucleotide binding; binding; purine ribonucleoside binding; anion binding; purine ribonucleotide binding; adenyl ribonucleotide binding; adenyl nucleotide binding; purine nucleos…	K09490	HSPA5; heat shock 70kDa protein 5	dre03060 Protein export - Danio rerio (zebrafish); dre04141 Protein processing in endoplasmic reticulum - Danio rerio (zebrafish);	IPR029048; IPR029047;	Heat shock protein 70kD, C-terminal domain; Heat shock protein 70kD, peptide-binding domain;
Q7ZW95	Ribosomal protein L4	rpl4	42.552	36	12	0.737	3.51e-07	cytosol	cellular protein metabolic process; biosynthetic process; primary metabolic process; cellular metabolic process; organic substance biosynthetic process; cellular biosynthetic process; organic substance metabolic process; metabolic process; cellular macromolecule biosynthetic process; cellular macromolecule metabolic process; gene expression; macromolecule metabolic process; protein metabolic proc…	ribosome; organelle; intracellular organelle; intracellular non-membrane-bounded organelle; cell part; intracellular; cytoplasm; macromolecular complex; intracellular part; cell; ribonucleoprotein complex; cytoplasmic part; non-membrane-bounded organelle;	structural constituent of ribosome; structural molecule activity;	K02930	RP-L4e; large subunit ribosomal protein L4e	dre03010 Ribosome - Danio rerio (zebrafish);	IPR023574; IPR025755;	Ribosomal protein L4 domain; 60S ribosomal protein L4, C-terminal domain;
Q8UVG7	"Fatty acid binding protein 3, muscle and heart"	fabp3	14.882	39.1	5	1.784	6.59e-07	cytosol			lipid binding; binding; transporter activity;	K08752	FABP3; fatty acid-binding protein 3, muscle and heart	dre03320 PPAR signaling pathway - Danio rerio (zebrafish);	IPR000463; IPR012674; IPR000566; IPR011038;	Cytosolic fatty-acid binding; Calycin; Lipocalin/cytosolic fatty-acid binding domain; Calycin-like;
Q6DGP6	SUB1 homolog (S. cerevisiae)	sub1b	13.888	29.8	3	1.633	7.75e-07	nuclear	regulation of cellular process; regulation of gene expression; regulation of transcription, DNA-templated; regulation of cellular biosynthetic process; regulation of primary metabolic process; regulation of macromolecule metabolic process; regulation of nucleobase-containing compound metabolic process; regulation of macromolecule biosynthetic process; regulation of cellular metabolic process; reg…		transcription factor binding transcription factor activity; organic cyclic compound binding; heterocyclic compound binding; DNA binding; transcription coactivator activity; transcription cofactor activity; protein binding transcription factor activity; binding; nucleic acid binding;				IPR003173; IPR009044;	Transcriptional coactivator p15 (PC4); ssDNA-binding transcriptional regulator;
F1Q8D2	Uncharacterized protein	nsfl1c	40.762	25.3	7	1.481	9.03e-07	nuclear				K14012	SHP1; UBX domain-containing protein 1	dre04141 Protein processing in endoplasmic reticulum - Danio rerio (zebrafish);	IPR029071; IPR001012; IPR012989; IPR009060;	Ubiquitin-related domain; UBX domain; SEP domain; UBA-like;
Q6PUR8	Eukaryotic translation initiation factor 4B	eif4bb	64.542	13	5	1.881	1.1e-06				organic cyclic compound binding; heterocyclic compound binding; RNA binding; translation factor activity, nucleic acid binding; nucleoside phosphate binding; binding; nucleic acid binding; translation initiation factor activity; nucleotide binding; small molecule binding;
Q502T3	MICOS complex subunit	chchd3	35.646	15.2	5	1.683	1.4e-06
A8WG05	"Actin, cytoplasmic 1	actb2	41.752	43.7	14	0.758	1.76e-06			cytoskeleton; organelle; intracellular organelle; intracellular non-membrane-bounded organelle; cell part; intracellular; cytoplasm; intracellular part; cell; non-membrane-bounded organelle;	ATP binding; nucleoside phosphate binding; nucleoside binding; ion binding; nucleotide binding; organic cyclic compound binding; heterocyclic compound binding; ribonucleoside binding; carbohydrate derivative binding; ribonucleotide binding; binding; purine ribonucleoside binding; anion binding; purine ribonucleotide binding; adenyl ribonucleotide binding; adenyl nucleotide binding; purine nucleos…
Q8JHG7	Chaperonin-containing T-complex protein 1 eta subunit	cct7	59.798	14.1	5	0.78	2.12e-06		protein folding; metabolic process; cellular protein metabolic process; cellular macromolecule metabolic process; macromolecule metabolic process; protein metabolic process; primary metabolic process; cellular process; cellular metabolic process; organic substance metabolic process;	intracellular part; cell; cell part; intracellular; cytoplasm;	ATP binding; nucleoside phosphate binding; nucleoside binding; ion binding; nucleotide binding; organic cyclic compound binding; heterocyclic compound binding; ribonucleoside binding; carbohydrate derivative binding; ribonucleotide binding; binding; purine ribonucleoside binding; anion binding; purine ribonucleotide binding; adenyl ribonucleotide binding; adenyl nucleotide binding; purine nucleos…
Q9I9E6	Phosphoribosylglycinamide formyltransferase	gart	107.63	10.9	10	0.845	2.39e-06		pigment biosynthetic process; purine ribonucleoside monophosphate metabolic process; nucleotide metabolic process; single-organism process; biosynthetic process; ribonucleoside monophosphate biosynthetic process; cellular metabolic process; IMP metabolic process; methylation; phosphate-containing compound metabolic process; ribose phosphate biosynthetic process; metabolic process; carbohydrate de…	intracellular part; cell; cell part; intracellular; cytoplasm;	ATP binding; methyltransferase activity; nucleoside phosphate binding; ligase activity; nucleoside binding; ion binding; transferase activity, transferring one-carbon groups; cyclo-ligase activity; nucleotide binding; phosphoribosylformylglycinamidine cyclo-ligase activity; phosphoribosylamine-glycine ligase activity; ligase activity, forming carbon-nitrogen bonds; organic cyclic compound binding…
Q6TLG8	Ribosomal protein S3	rps3	26.878	44.1	9	1.128	2.41e-06	cytosol,nuclear	cellular protein metabolic process; biosynthetic process; primary metabolic process; cellular metabolic process; organic substance biosynthetic process; cellular biosynthetic process; organic substance metabolic process; metabolic process; cellular macromolecule biosynthetic process; cellular macromolecule metabolic process; gene expression; macromolecule metabolic process; protein metabolic proc…	intracellular organelle; ribosome; intracellular non-membrane-bounded organelle; small ribosomal subunit; cytoplasm; intracellular organelle part; macromolecular complex; intracellular part; cell; organelle part; non-membrane-bounded organelle; organelle; ribosomal subunit; cell part; intracellular; ribonucleoprotein complex; cytoplasmic part;	organic cyclic compound binding; heterocyclic compound binding; RNA binding; binding; nucleic acid binding; structural molecule activity; structural constituent of ribosome;	K02985	RP-S3e; small subunit ribosomal protein S3e	dre03010 Ribosome - Danio rerio (zebrafish);	IPR004044; IPR009019; IPR004087; IPR015946; IPR001351;	K Homology domain, type 2; K homology domain, prokaryotic type; K Homology domain; K homology domain-like, alpha/beta; Ribosomal protein S3, C-terminal;
Q6PFS4	MICOS complex subunit MIC60	immt	83.199	19.8	12	1.191	2.43e-06	mitochondria		membrane; organelle membrane; cytoplasm; integral component of mitochondrial inner membrane; intrinsic component of membrane; intracellular part; mitochondrial membrane part; cell; intrinsic component of mitochondrial inner membrane; organelle part; mitochondrial envelope; integral component of organelle membrane; cell part; membrane part; intracellular; organelle inner membrane; membrane-bounded…		K17785
Q6PHK7	"Proteasome (Prosome, macropain) 26S subunit, non-ATPase, 2"	psmd2	99.478	12.3	10	0.669	2.46e-06		regulation of biological process; regulation of primary metabolic process; regulation of macromolecule metabolic process; regulation of protein metabolic process; regulation of catalytic activity; regulation of catabolic process; regulation of molecular function; regulation of metabolic process; regulation of protein catabolic process; biological regulation;	proteasome complex; cell part; intracellular; macromolecular complex; intracellular part; protein complex; cell;	enzyme regulator activity; molecular function regulator;
F1R2K9	Ribonucleoside-diphosphate reductase	rrm1	89.966	10.8	10	0.783	2.47e-06	cytosol	DNA replication; cellular aromatic compound metabolic process; DNA metabolic process; organic cyclic compound metabolic process; nitrogen compound metabolic process; biosynthetic process; primary metabolic process; organic substance biosynthetic process; cellular metabolic process; cellular biosynthetic process; organic substance metabolic process; metabolic process; cellular macromolecule biosyn…	catalytic complex; cell part; intracellular; oxidoreductase complex; ribonucleoside-diphosphate reductase complex; cytoplasm; macromolecular complex; intracellular part; cell; protein complex; cytoplasmic part;	oxidoreductase activity, acting on CH or CH2 groups; ATP binding; nucleoside phosphate binding; nucleoside binding; ion binding; ribonucleoside-diphosphate reductase activity, thioredoxin disulfide as acceptor; nucleotide binding; oxidoreductase activity; organic cyclic compound binding; heterocyclic compound binding; ribonucleoside binding; carbohydrate derivative binding; catalytic activity; ri…	K10807	RRM1; ribonucleoside-diphosphate reductase subunit M1 [EC:1.17.4.1]	dre00240 Pyrimidine metabolism - Danio rerio (zebrafish); dre01100 Metabolic pathways - Danio rerio (zebrafish); dre00480 Glutathione metabolism - Danio rerio (zebrafish); dre00230 Purine metabolism - Danio rerio (zebrafish);	IPR005144; IPR013509; IPR000788; IPR013346; IPR008926;	ATP-cone; Ribonucleotide reductase large subunit, N-terminal; Ribonucleotide reductase large subunit, C-terminal; Ribonucleotide reductase, class I , alpha subunit; Ribonucleotide reductase R1 subunit, N-terminal;
B0R0H4	Uncharacterized protein	si:ch211-14a17.7	33.713	15.4	5	0.196	3.3e-06	extracellular							IPR001507;	Zona pellucida domain;
Q6DHS3	Ribosomal protein L15	rpl15	24.064	26.5	7	0.662	3.85e-06	nuclear	cellular protein metabolic process; biosynthetic process; primary metabolic process; cellular metabolic process; organic substance biosynthetic process; cellular biosynthetic process; organic substance metabolic process; metabolic process; cellular macromolecule biosynthetic process; cellular macromolecule metabolic process; gene expression; macromolecule metabolic process; protein metabolic proc…	ribosome; organelle; intracellular organelle; intracellular non-membrane-bounded organelle; cell part; intracellular; cytoplasm; macromolecular complex; intracellular part; cell; ribonucleoprotein complex; cytoplasmic part; non-membrane-bounded organelle;	structural constituent of ribosome; structural molecule activity;	K02877	RP-L15e; large subunit ribosomal protein L15e	dre03010 Ribosome - Danio rerio (zebrafish);	IPR012678; IPR024794;	Ribosomal protein L23/L15e core domain; Ribosomal protein L15e core domain;
B0UYL5	Uncharacterized protein	dhrs12	35.709	17.3	5	1.285	3.88e-06	cytosol	single-organism process; metabolic process; oxidation-reduction process; single-organism metabolic process;		organic cyclic compound binding; heterocyclic compound binding; nucleoside phosphate binding; catalytic activity; binding; nucleotide binding; small molecule binding; oxidoreductase activity;	K11168			IPR016040;	NAD(P)-binding domain;
Q7SXM1	Uncharacterized protein	cox6b2	10.087	70.9	6	1.377	3.93e-06	extracellular		organelle; intracellular membrane-bounded organelle; intracellular organelle; cell part; intracellular; cytoplasm; intracellular part; membrane-bounded organelle; cell; mitochondrion; cytoplasmic part;	ion transmembrane transporter activity; substrate-specific transporter activity; monovalent inorganic cation transmembrane transporter activity; oxidoreductase activity, acting on a heme group of donors, oxygen as acceptor; oxidoreductase activity, acting on a heme group of donors; hydrogen ion transmembrane transporter activity; heme-copper terminal oxidase activity; oxidoreductase activity; sub…	K02267	COX6B; cytochrome c oxidase subunit 6b	dre04260 Cardiac muscle contraction - Danio rerio (zebrafish); dre01100 Metabolic pathways - Danio rerio (zebrafish); dre00190 Oxidative phosphorylation - Danio rerio (zebrafish);
B8JM34	"ATP synthase-coupling factor 6, mitochondrial"	atp5j	12.012	28.4	4	1.937	3.94e-06	mitochondria	nucleoside metabolic process; purine nucleoside metabolic process; purine ribonucleoside monophosphate metabolic process; nucleotide metabolic process; single-organism process; purine ribonucleoside biosynthetic process; nucleoside biosynthetic process; biosynthetic process; ribonucleoside monophosphate biosynthetic process; cellular metabolic process; phosphate-containing compound metabolic proc…	intracellular organelle; membrane; mitochondrial part; organelle membrane; organelle envelope; intracellular organelle part; cytoplasm; macromolecular complex; intracellular part; mitochondrial proton-transporting ATP synthase complex, coupling factor F(o); cell; mitochondrial membrane part; proton-transporting ATP synthase complex; mitochondrion; organelle part; intracellular membrane-bounded or…	ion transmembrane transporter activity; substrate-specific transporter activity; monovalent inorganic cation transmembrane transporter activity; inorganic cation transmembrane transporter activity; hydrogen ion transmembrane transporter activity; cation transmembrane transporter activity; substrate-specific transmembrane transporter activity; transporter activity; transmembrane transporter activi…
F6P2R4	Uncharacterized protein	gcat	46.453	20.4	7	0.84	3.97e-06	mitochondria				K00639	kbl; glycine C-acetyltransferase [EC:2.3.1.29]	dre00260 Glycine, serine and threonine metabolism - Danio rerio (zebrafish);	IPR015424; IPR004839; IPR015422; IPR015421;	Pyridoxal phosphate-dependent transferase; Aminotransferase, class I/classII; Pyridoxal phosphate-dependent transferase, major region, subdomain 2; Pyridoxal phosphate-dependent transferase, major region, subdomain 1;
Q90XD4	S-(hydroxymethyl)glutathione dehydrogenase	adh5	40.046	12.8	4	0.872	4.2e-06		ethanol oxidation; metabolic process; organic hydroxy compound metabolic process; single-organism metabolic process; alcohol metabolic process; oxidation-reduction process; small molecule metabolic process; ethanol metabolic process; single-organism process; primary alcohol metabolic process; organic substance metabolic process;		oxidoreductase activity, acting on CH-OH group of donors; organic cyclic compound binding; heterocyclic compound binding; oxidoreductase activity, acting on the CH-OH group of donors, NAD or NADP as acceptor; nucleoside phosphate binding; transition metal ion binding; catalytic activity; binding; ion binding; cation binding; metal ion binding; nucleotide binding; zinc ion binding; S-(hydroxymethy…
Q6DHR6	Uncharacterized protein	thop1	77.977	29	15	0.792	4.63e-06	nuclear	proteolysis; metabolic process; macromolecule metabolic process; protein metabolic process; primary metabolic process; organic substance metabolic process;		endopeptidase activity; metalloendopeptidase activity; peptidase activity; catalytic activity; binding; ion binding; peptidase activity, acting on L-amino acid peptides; cation binding; metal ion binding; metallopeptidase activity; hydrolase activity;	K01392	THOP1; thimet oligopeptidase [EC:3.4.24.15]	dre04614 Renin-angiotensin system - Danio rerio (zebrafish);	IPR024077; IPR024079; IPR024080;	Neurolysin/Thimet oligopeptidase, domain 2; Metallopeptidase, catalytic domain; Neurolysin/Thimet oligopeptidase, N-terminal;
Q7SXW7	Phosphoglucomutase 1	pgm1	61.128	25.8	11	0.878	5.07e-06		monosaccharide catabolic process; carbohydrate biosynthetic process; polysaccharide biosynthetic process; glucan metabolic process; single-organism process; biosynthetic process; energy reserve metabolic process; cellular metabolic process; cellular polysaccharide metabolic process; organic substance metabolic process; metabolic process; generation of precursor metabolites and energy; cellular ca…	cell part; intracellular; cytoplasm; intracellular part; cytosol; cell; cytoplasmic part;	magnesium ion binding; isomerase activity; catalytic activity; phosphoglucomutase activity; binding; intramolecular transferase activity, phosphotransferases; ion binding; metal ion binding; cation binding; intramolecular transferase activity;
B0S5U5	Uncharacterized protein	si:ch211-145c1.1	23.684	34.3	6	2.033	5.25e-06	nuclear			carbohydrate binding; binding;				IPR000922;	D-galactoside/L-rhamnose binding SUEL lectin domain;
Q503D5	Prefoldin subunit 3	vbp1	22.282	39	6	1.339	5.25e-06		protein folding; metabolic process; cellular protein metabolic process; cellular macromolecule metabolic process; macromolecule metabolic process; protein metabolic process; primary metabolic process; cellular process; cellular metabolic process; organic substance metabolic process;	prefoldin complex; macromolecular complex; protein complex;
I3ITJ0	Uncharacterized protein (Fragment)	rpl35a	8.1875	42.3	4	0.801	7.16e-06	nuclear	cellular protein metabolic process; biosynthetic process; primary metabolic process; cellular metabolic process; organic substance biosynthetic process; cellular biosynthetic process; organic substance metabolic process; metabolic process; cellular macromolecule biosynthetic process; cellular macromolecule metabolic process; gene expression; macromolecule metabolic process; protein metabolic proc…	ribosome; organelle; intracellular organelle; intracellular non-membrane-bounded organelle; cell part; intracellular; cytoplasm; macromolecular complex; intracellular part; cell; ribonucleoprotein complex; cytoplasmic part; non-membrane-bounded organelle;	structural constituent of ribosome; structural molecule activity;				IPR009000;	Translation protein, beta-barrel domain;
F1R246	Uncharacterized protein	dars	60.541	18.8	9	0.759	7.58e-06	cytosol,nuclear	cellular aromatic compound metabolic process; cellular protein metabolic process; single-organism process; aspartyl-tRNA aminoacylation; biosynthetic process; tRNA aminoacylation; cellular metabolic process; organic substance metabolic process; metabolic process; cellular amino acid metabolic process; heterocycle metabolic process; nucleobase-containing compound metabolic process; cellular nitrog…	intracellular part; cell; cell part; intracellular; cytoplasm;	ligase activity, forming aminoacyl-tRNA and related compounds; ATP binding; nucleoside phosphate binding; aspartate-tRNA ligase activity; ligase activity, forming carbon-oxygen bonds; nucleoside binding; ion binding; ligase activity; nucleotide binding; organic cyclic compound binding; heterocyclic compound binding; ribonucleoside binding; carbohydrate derivative binding; ribonucleotide binding; …	K01876	DARS; aspartyl-tRNA synthetase [EC:6.1.1.12]	dre00970 Aminoacyl-tRNA biosynthesis - Danio rerio (zebrafish);	IPR012340; IPR004364; IPR004365; IPR006195;	Nucleic acid-binding, OB-fold; Aminoacyl-tRNA synthetase, class II (D/K/N); OB-fold nucleic acid binding domain, AA-tRNA synthetase-type; Aminoacyl-tRNA synthetase, class II;
F1QC84	Uncharacterized protein	f13a1a.1	80.889	31.1	16	0.596	9.09e-06	nuclear	metabolic process; cellular macromolecule metabolic process; cellular protein metabolic process; peptide cross-linking; cellular protein modification process; macromolecule metabolic process; protein metabolic process; protein modification process; macromolecule modification; primary metabolic process; cellular metabolic process; cellular process; organic substance metabolic process;		transferase activity, transferring acyl groups; catalytic activity; transferase activity; protein-glutamine gamma-glutamyltransferase activity; transferase activity, transferring amino-acyl groups;				IPR008958; IPR013783; IPR002931; IPR014756; IPR001102;	Transglutaminase, C-terminal; Immunoglobulin-like fold; Transglutaminase-like; Immunoglobulin E-set; Transglutaminase, N-terminal;
Q7ZWJ4	60S ribosomal protein L18a	rpl18a	20.68	29.5	6	0.694	9.36e-06	mitochondria	cellular protein metabolic process; biosynthetic process; primary metabolic process; cellular metabolic process; organic substance biosynthetic process; cellular biosynthetic process; organic substance metabolic process; metabolic process; cellular macromolecule biosynthetic process; cellular macromolecule metabolic process; gene expression; macromolecule metabolic process; protein metabolic proc…	ribosome; organelle; intracellular organelle; intracellular non-membrane-bounded organelle; cell part; intracellular; cytoplasm; macromolecular complex; intracellular part; cell; ribonucleoprotein complex; cytoplasmic part; non-membrane-bounded organelle;	structural constituent of ribosome; structural molecule activity;	K02882	RP-L18Ae; large subunit ribosomal protein L18Ae	dre03010 Ribosome - Danio rerio (zebrafish);	IPR023573;	Ribosomal protein L18a/LX;
Q802Z5	"Non-POU domain containing, octamer-binding"	nono	50.458	20	7	1.337	1.03e-05	nuclear			organic cyclic compound binding; heterocyclic compound binding; nucleoside phosphate binding; binding; nucleic acid binding; nucleotide binding; small molecule binding;	K13214			IPR012975; IPR000504; IPR012677;	NOPS; RNA recognition motif domain; Nucleotide-binding, alpha-beta plait;
Q7ZUR9	Ribosomal protein L13a	rpl13a	23.667	27.8	6	0.84	1.04e-05		cellular protein metabolic process; biosynthetic process; primary metabolic process; cellular metabolic process; organic substance biosynthetic process; cellular biosynthetic process; organic substance metabolic process; metabolic process; cellular macromolecule biosynthetic process; cellular macromolecule metabolic process; gene expression; macromolecule metabolic process; protein metabolic proc…	intracellular organelle; ribosome; intracellular non-membrane-bounded organelle; cytoplasm; intracellular organelle part; macromolecular complex; intracellular part; cell; organelle part; non-membrane-bounded organelle; organelle; large ribosomal subunit; ribosomal subunit; cell part; intracellular; ribonucleoprotein complex; cytoplasmic part;	structural constituent of ribosome; structural molecule activity;
A0A0R4ID77	Uncharacterized protein	si:ch73-207h17.1	99.44	8.9	6	0.116	1.05e-05
Q6NYV1	"Proteasome (Prosome, macropain) 26S subunit, non-ATPase, 3"	psmd3	57.921	13.1	7	0.829	1.07e-05	cytosol	regulation of biological process; regulation of primary metabolic process; regulation of macromolecule metabolic process; regulation of protein metabolic process; regulation of catalytic activity; regulation of catabolic process; regulation of molecular function; regulation of metabolic process; regulation of protein catabolic process; biological regulation;	proteasome complex; cell part; intracellular; macromolecular complex; intracellular part; protein complex; cell;	enzyme regulator activity; molecular function regulator;	K03033	PSMD3; 26S proteasome regulatory subunit N3	dre03050 Proteasome - Danio rerio (zebrafish);	IPR011991; IPR000717; IPR011990; IPR013143; IPR013586;	Winged helix-turn-helix DNA-binding domain; Proteasome component (PCI) domain; Tetratricopeptide-like helical domain; PCI/PINT associated module; 26S proteasome regulatory subunit, C-terminal;
B0S6C5	Uncharacterized protein	retsatl	67.93	31	17	0.732	1.07e-05	endoplasmic reticulum				K09516	RETSAT; all-trans-retinol 13,14-reductase [EC:1.3.99.23]	dre00830 Retinol metabolism - Danio rerio (zebrafish);
F1R6L3	Uncharacterized protein (Fragment)	cirbpb	23.494	33.5	6	3.066	1.09e-05	nuclear	response to cold; response to stimulus; response to stress; response to abiotic stimulus; response to temperature stimulus;		organic cyclic compound binding; heterocyclic compound binding; nucleoside phosphate binding; binding; nucleic acid binding; nucleotide binding; small molecule binding;				IPR000504; IPR012677;	RNA recognition motif domain; Nucleotide-binding, alpha-beta plait;
Q6PC69	60S ribosomal protein L10a	rpl10a	24.622	27.3	5	0.753	1.12e-05	nuclear	cellular protein metabolic process; biosynthetic process; primary metabolic process; cellular metabolic process; organic substance biosynthetic process; cellular biosynthetic process; organic substance metabolic process; metabolic process; cellular macromolecule biosynthetic process; cellular macromolecule metabolic process; gene expression; macromolecule metabolic process; protein metabolic proc…	intracellular organelle; ribosome; intracellular non-membrane-bounded organelle; cytoplasm; intracellular organelle part; macromolecular complex; intracellular part; cell; organelle part; non-membrane-bounded organelle; organelle; large ribosomal subunit; ribosomal subunit; cell part; intracellular; ribonucleoprotein complex; cytoplasmic part;	organic cyclic compound binding; heterocyclic compound binding; RNA binding; binding; nucleic acid binding; structural molecule activity; structural constituent of ribosome;	K02865	RP-L10Ae; large subunit ribosomal protein L10Ae	dre03010 Ribosome - Danio rerio (zebrafish);	IPR023674; IPR016095; IPR016094;	Ribosomal protein L1-like; Ribosomal protein L1, 3-layer alpha/beta-sandwich; Ribosomal protein L1, 2-layer alpha/beta-sandwich;
Q7SYK7	Aspartate aminotransferase	got2a	47.586	22.2	6	0.648	1.14e-05	mitochondria	small molecule metabolic process; single-organism cellular process; nitrogen compound metabolic process; single-organism process; biosynthetic process; primary metabolic process; cellular metabolic process; organic substance metabolic process; metabolic process; cellular amino acid metabolic process; single-organism metabolic process; carboxylic acid metabolic process; organic acid metabolic proc…		organic cyclic compound binding; heterocyclic compound binding; transferase activity, transferring nitrogenous groups; L-aspartate:2-oxoglutarate aminotransferase activity; catalytic activity; binding; ion binding; anion binding; L-phenylalanine:2-oxoglutarate aminotransferase activity; transaminase activity; L-phenylalanine aminotransferase activity; cofactor binding; transferase activity; pyrid…	K14455	GOT2; aspartate aminotransferase, mitochondrial [EC:2.6.1.1]	dre00330 Arginine and proline metabolism - Danio rerio (zebrafish); dre01200 Carbon metabolism - Danio rerio (zebrafish); dre00250 Alanine, aspartate and glutamate metabolism - Danio rerio (zebrafish); dre00270 Cysteine and methionine metabolism - Danio rerio (zebrafish); dre01100 Metabolic pathways - Danio rerio (zebrafish); dre01230 Biosynthesis of amino acids - Danio rerio (zebrafish); dre0121…	IPR004839; IPR015424; IPR015421;	Aminotransferase, class I/classII; Pyridoxal phosphate-dependent transferase; Pyridoxal phosphate-dependent transferase, major region, subdomain 1;
Q5RKM2	NADH dehydrogenase (Ubiquinone) Fe-S protein 1	ndufs1	79.432	13.3	8	0.892	1.18e-05		phosphorylation; nucleoside metabolic process; purine nucleoside metabolic process; cellular aromatic compound metabolic process; purine ribonucleoside monophosphate metabolic process; ATP synthesis coupled electron transport; ribonucleotide metabolic process; nucleotide metabolic process; single-organism process; respiratory electron transport chain; cellular metabolic process; phosphate-contain…	membrane; organelle membrane; cytoplasm; respiratory chain complex I; macromolecular complex; intracellular part; mitochondrial respiratory chain complex I; mitochondrial membrane part; cell; organelle part; mitochondrial envelope; catalytic complex; intracellular; cell part; membrane part; organelle inner membrane; membrane-bounded organelle; mitochondrial inner membrane; intracellular organelle…	electron carrier activity; oxidoreductase activity, acting on NAD(P)H; NADH dehydrogenase activity; catalytic activity; iron-sulfur cluster binding; binding; NADH dehydrogenase (quinone) activity; oxidoreductase activity, acting on NAD(P)H, quinone or similar compound as acceptor; NADH dehydrogenase (ubiquinone) activity; oxidoreductase activity; metal cluster binding;
F2Z4T4	Uncharacterized protein	akap12b	165.55	10.8	9	1.82	1.31e-05	nuclear	single organism signaling; cellular component biogenesis; negative regulation of signal transduction; regulation of signaling; cellular developmental process; cellular component morphogenesis; single-organism process; protein transport; establishment of localization; protein targeting; signal transduction; tissue morphogenesis; establishment of localization in cell; regulation of cell communicati…	cell part; intracellular; cytoplasm; perinuclear region of cytoplasm; intracellular part; cell; cytoplasmic part;		K16528			IPR001573;	Protein kinase A anchoring, WSK motif;
Q803R9	"Aldehyde dehydrogenase 7 family, member A1"	aldh7a1	55.603	11.9	5	0.765	1.52e-05				oxidoreductase activity, acting on the aldehyde or oxo group of donors, NAD or NADP as acceptor; catalytic activity; oxidoreductase activity; oxidoreductase activity, acting on the aldehyde or oxo group of donors;
Q6PC77	"ATP synthase, H+ transporting, mitochondrial F0 complex, subunit d"	atp5h	18.258	39.8	6	1.833	1.59e-05	cytosol	nucleoside metabolic process; purine nucleoside metabolic process; purine ribonucleoside monophosphate metabolic process; nucleotide metabolic process; single-organism process; purine ribonucleoside biosynthetic process; nucleoside biosynthetic process; biosynthetic process; ribonucleoside monophosphate biosynthetic process; cellular metabolic process; phosphate-containing compound metabolic proc…	intracellular organelle; membrane; mitochondrial part; organelle membrane; organelle envelope; intracellular organelle part; cytoplasm; macromolecular complex; intracellular part; mitochondrial proton-transporting ATP synthase complex, coupling factor F(o); cell; mitochondrial membrane part; proton-transporting ATP synthase complex; mitochondrion; organelle part; intracellular membrane-bounded or…	ion transmembrane transporter activity; substrate-specific transporter activity; monovalent inorganic cation transmembrane transporter activity; inorganic cation transmembrane transporter activity; hydrogen ion transmembrane transporter activity; cation transmembrane transporter activity; substrate-specific transmembrane transporter activity; transporter activity; transmembrane transporter activi…	K02138	ATPeF0D; F-type H+-transporting ATPase subunit d	dre01100 Metabolic pathways - Danio rerio (zebrafish); dre00190 Oxidative phosphorylation - Danio rerio (zebrafish);
Q802C9	"Eukaryotic translation initiation factor 4A, isoform 1A"	eif4a1a	46.253	39.7	7	0.818	2.1e-05	cytosol,nuclear			nucleoside phosphate binding; ATP-dependent helicase activity; translation initiation factor activity; hydrolase activity, acting on acid anhydrides; hydrolase activity; ATPase activity; organic cyclic compound binding; heterocyclic compound binding; pyrophosphatase activity; catalytic activity; ribonucleotide binding; binding; purine ribonucleoside binding; anion binding; adenyl ribonucleotide b…	K03257	EIF4A; translation initiation factor 4A	dre03013 RNA transport - Danio rerio (zebrafish);	IPR014014; IPR011545; IPR027417; IPR014001; IPR001650;	RNA helicase, DEAD-box type, Q motif; DEAD/DEAH box helicase domain; P-loop containing nucleoside triphosphate hydrolase; Helicase, superfamily 1/2, ATP-binding domain; Helicase, C-terminal;
Q6DRN7	60S ribosomal protein L14	rpl14	16.24	28.1	4	0.827	2.18e-05		cellular protein metabolic process; biosynthetic process; primary metabolic process; cellular metabolic process; organic substance biosynthetic process; cellular biosynthetic process; organic substance metabolic process; metabolic process; cellular macromolecule biosynthetic process; cellular macromolecule metabolic process; gene expression; macromolecule metabolic process; protein metabolic proc…	ribosome; organelle; intracellular organelle; intracellular non-membrane-bounded organelle; cell part; intracellular; cytoplasm; macromolecular complex; intracellular part; cell; ribonucleoprotein complex; cytoplasmic part; non-membrane-bounded organelle;	structural constituent of ribosome; structural molecule activity;
F1Q727	Uncharacterized protein	si:dkey-256h2.1	74.464	7.4	4	0.78	2.2e-05	mitochondria			oxidoreductase activity, acting on paired donors, with incorporation or reduction of molecular oxygen; catalytic activity; monooxygenase activity; oxidoreductase activity, acting on paired donors, with incorporation or reduction of molecular oxygen, reduced ascorbate as one donor, and incorporation of one atom of oxygen; oxidoreductase activity;				IPR008977; IPR015197; IPR014784; IPR015196;	PHM/PNGase F domain; Peptide-N-glycosidase F, C-terminal; Copper type II, ascorbate-dependent monooxygenase-like, C-terminal; Peptide-N-glycosidase F, N-terminal;
Q9PUC5	Proteasome activator subunit 3	psme3	29.185	8.6	2	1.379	2.46e-05			proteasome complex; proteasome accessory complex; cell part; intracellular; macromolecular complex; intracellular part; cell; protein complex; proteasome activator complex;
Q7ZUG5	40S ribosomal protein S21	rps21	8.9021	23.5	2	1.394	2.79e-05	cytosol	RNA 3'-end processing; cellular component biogenesis; ribonucleoprotein complex biogenesis; maturation of 5.8S rRNA from tricistronic rRNA transcript (SSU-rRNA, 5.8S rRNA, LSU-rRNA); endonucleolytic cleavage to generate mature 3'-end of SSU-rRNA from (SSU-rRNA, 5.8S rRNA, LSU-rRNA); cellular aromatic compound metabolic process; cellular protein metabolic process; biosynthetic process; maturation …	intracellular organelle; ribosome; intracellular non-membrane-bounded organelle; small ribosomal subunit; cytoplasm; intracellular organelle part; macromolecular complex; intracellular part; cell; cytosol; organelle part; non-membrane-bounded organelle; organelle; intracellular; ribosomal subunit; cell part; cytosolic part; ribonucleoprotein complex; cytosolic small ribosomal subunit; cytoplasmic…	structural constituent of ribosome; structural molecule activity;	K02971	RP-S21e; small subunit ribosomal protein S21e	dre03010 Ribosome - Danio rerio (zebrafish);
F1QFQ7	Uncharacterized protein	acadsb	46.598	8.1	3	1.204	3.22e-05	mitochondria			nucleoside phosphate binding; flavin adenine dinucleotide binding; ion binding; nucleotide binding; cofactor binding; oxidoreductase activity; oxidoreductase activity, acting on the CH-CH group of donors; heterocyclic compound binding; organic cyclic compound binding; catalytic activity; binding; anion binding; acyl-CoA dehydrogenase activity; coenzyme binding; small molecule binding;				IPR009100; IPR013786; IPR006091; IPR009075;	Acyl-CoA dehydrogenase/oxidase, N-terminal and middle domain; Acyl-CoA dehydrogenase/oxidase, N-terminal; Acyl-CoA oxidase/dehydrogenase, central domain; Acyl-CoA dehydrogenase/oxidase C-terminal;
Q7ZVS5	DNA helicase	mcm3l	90.791	11.5	7	0.805	3.23e-05		DNA replication; cellular aromatic compound metabolic process; DNA metabolic process; organic cyclic compound metabolic process; nitrogen compound metabolic process; biosynthetic process; primary metabolic process; organic substance biosynthetic process; cellular metabolic process; cellular biosynthetic process; organic substance metabolic process; metabolic process; cellular macromolecule biosyn…	organelle; intracellular membrane-bounded organelle; intracellular organelle; nucleus; cell part; intracellular; intracellular part; membrane-bounded organelle; cell;	DNA binding; ATP binding; nucleoside phosphate binding; nucleoside binding; ion binding; hydrolase activity, acting on acid anhydrides; hydrolase activity; nucleotide binding; nucleoside-triphosphatase activity; organic cyclic compound binding; heterocyclic compound binding; ribonucleoside binding; carbohydrate derivative binding; pyrophosphatase activity; catalytic activity; ribonucleotide bindi…
G1K2H9	Exportin-2	cse1l	110.03	14.4	13	0.761	3.25e-05	cytosol	establishment of protein localization; transport; intracellular transport; cellular macromolecule localization; establishment of localization in cell; intracellular protein transport; organic substance transport; protein localization; macromolecule localization; cellular protein localization; localization; protein transport; establishment of localization; cellular localization;	intracellular organelle; membrane; nuclear pore; nuclear envelope; pore complex; intracellular organelle part; organelle envelope; macromolecular complex; intrinsic component of membrane; endomembrane system; intracellular part; cell; integral component of membrane; organelle part; intracellular membrane-bounded organelle; organelle; nucleus; intracellular; cell part; membrane part; envelope; pro…	substrate-specific transporter activity; protein transporter activity; transporter activity;	K18423			IPR001494; IPR005043; IPR011989; IPR016024; IPR013713;	Importin-beta, N-terminal domain; CAS/CSE, C-terminal; Armadillo-like helical; Armadillo-type fold; Exportin/Importin, Cse1-like;
Q6PBK3	40S ribosomal protein S28	rps28	7.8239	46.4	3	1.502	4.05e-05	mitochondria	RNA transport; cellular component biogenesis; intracellular transport; ribonucleoprotein complex biogenesis; rRNA transport; cellular protein metabolic process; single-organism process; biosynthetic process; nuclear export; nuclear transport; cellular metabolic process; establishment of RNA localization; organic substance metabolic process; establishment of localization; metabolic process; establ…	intracellular organelle; ribosome; intracellular non-membrane-bounded organelle; small ribosomal subunit; cytoplasm; intracellular organelle part; macromolecular complex; intracellular part; cell; cytosol; organelle part; non-membrane-bounded organelle; organelle; intracellular; ribosomal subunit; cell part; cytosolic part; ribonucleoprotein complex; cytosolic small ribosomal subunit; cytoplasmic…	structural constituent of ribosome; structural molecule activity;	K02979	RP-S28e; small subunit ribosomal protein S28e	dre03010 Ribosome - Danio rerio (zebrafish);	IPR012340;	Nucleic acid-binding, OB-fold;
Q6NWH2	MARCKS-like 2	marcksl1b	20.979	36.2	5	1.708	4.12e-05	mitochondria
A0A0R4IQ83	Uncharacterized protein	si:ch211-156b7.4	19.7	30.3	4	1.452	4.83e-05
F1Q5D8	Uncharacterized protein	vtnb	51.526	16.7	6	1.498	4.85e-05	extracellular	immune system process; immune response; response to stimulus;		molecular transducer activity; receptor activity; polysaccharide binding; binding; carbohydrate binding; cargo receptor activity; scavenger receptor activity; pattern binding;	K06251	VTN; vitronectin	dre04510 Focal adhesion - Danio rerio (zebrafish); dre04512 ECM-receptor interaction - Danio rerio (zebrafish);	IPR000585; IPR020436; IPR001212;	Hemopexin-like domain; Somatomedin B, chordata; Somatomedin B domain;
Q6NWC9	G kinase-anchoring protein 1	gkap1	41.959	11.4	5	1.853	5.6e-05	nuclear	regulation of cellular process; single organism signaling; cellular response to stimulus; signal transduction; regulation of biological process; cell communication; single-organism cellular process; single-organism process; signaling; response to stimulus; cellular process; biological regulation;	organelle; intracellular membrane-bounded organelle; intracellular organelle; cell part; intracellular; cytoplasm; endomembrane system; intracellular part; cell; membrane-bounded organelle; Golgi apparatus; cytoplasmic part;
Q6PUS4	Phosphorylase	pygb	97.454	14.6	8	0.803	5.76e-05		metabolic process; carbohydrate metabolic process; primary metabolic process; organic substance metabolic process;		organic cyclic compound binding; heterocyclic compound binding; transferase activity, transferring hexosyl groups; catalytic activity; binding; ion binding; phosphorylase activity; anion binding; transferase activity, transferring glycosyl groups; cofactor binding; transferase activity; pyridoxal phosphate binding; glycogen phosphorylase activity;
Q6DGJ6	Peroxiredoxin 2	prdx2	21.851	52.3	5	1.372	6.38e-05	cytosol			antioxidant activity; catalytic activity; peroxiredoxin activity; oxidoreductase activity; oxidoreductase activity, acting on peroxide as acceptor;	K13279	PRDX1; peroxiredoxin 1 [EC:1.11.1.15]	dre04146 Peroxisome - Danio rerio (zebrafish);	IPR019479; IPR000866; IPR012336;	Peroxiredoxin, C-terminal; Alkyl hydroperoxide reductase subunit C/ Thiol specific antioxidant; Thioredoxin-like fold;
F1QBQ8	Uncharacterized protein	slmapb	43.65	32.4	11	1.295	6.41e-05	cytosol
Q3MU74	Complement component C3-1	c3b	184.75	6.5	8	0.731	6.44e-05		regulation of cellular process; regulation of endopeptidase activity; negative regulation of endopeptidase activity; negative regulation of proteolysis; regulation of primary metabolic process; regulation of macromolecule metabolic process; negative regulation of protein processing; negative regulation of biological process; regulation of proteolysis; negative regulation of cellular process; nega…	extracellular space; extracellular region part; extracellular region;	enzyme regulator activity; peptidase inhibitor activity; peptidase regulator activity; endopeptidase regulator activity; molecular function regulator; enzyme inhibitor activity; endopeptidase inhibitor activity;
Q6PBB2	Pl10	pl10	75.846	12.1	6	0.698	6.5e-05				nucleoside phosphate binding; ATP-dependent helicase activity; hydrolase activity, acting on acid anhydrides; hydrolase activity; ATPase activity; organic cyclic compound binding; heterocyclic compound binding; pyrophosphatase activity; catalytic activity; ribonucleotide binding; binding; purine ribonucleoside binding; anion binding; adenyl ribonucleotide binding; adenyl nucleotide binding; hydro…
Q7ZYX4	"Chaperonin containing TCP1, subunit 6A (Zeta 1)"	cct6a	57.628	7.5	4	1.053	6.64e-05	cytosol	protein folding; metabolic process; cellular protein metabolic process; cellular macromolecule metabolic process; macromolecule metabolic process; protein metabolic process; primary metabolic process; cellular process; cellular metabolic process; organic substance metabolic process;	intracellular part; cell; cell part; intracellular; cytoplasm;	ATP binding; nucleoside phosphate binding; nucleoside binding; ion binding; nucleotide binding; organic cyclic compound binding; heterocyclic compound binding; ribonucleoside binding; carbohydrate derivative binding; ribonucleotide binding; binding; purine ribonucleoside binding; anion binding; purine ribonucleotide binding; adenyl ribonucleotide binding; adenyl nucleotide binding; purine nucleos…	K09498			IPR027410; IPR027409; IPR027413;	TCP-1-like chaperonin intermediate domain; GroEL-like apical domain; GroEL-like equatorial domain;
Q1MTI4	Triosephosphate isomerase A	tpi1a	26.853	29.8	5	1.171	7.2e-05	cytosol	NADP metabolic process; carbohydrate biosynthetic process; pyridine nucleotide metabolic process; cellular aromatic compound metabolic process; glycolytic process; hexose biosynthetic process; nicotinamide nucleotide metabolic process; organophosphate catabolic process; nucleotide metabolic process; single-organism process; biosynthetic process; monosaccharide biosynthetic process; pyridine-conta…		isomerase activity; intramolecular oxidoreductase activity; triose-phosphate isomerase activity; catalytic activity; intramolecular oxidoreductase activity, interconverting aldoses and ketoses;	K01803	TPI; triosephosphate isomerase (TIM) [EC:5.3.1.1]	dre00010 Glycolysis / Gluconeogenesis - Danio rerio (zebrafish); dre01230 Biosynthesis of amino acids - Danio rerio (zebrafish); dre01200 Carbon metabolism - Danio rerio (zebrafish); dre01100 Metabolic pathways - Danio rerio (zebrafish); dre00562 Inositol phosphate metabolism - Danio rerio (zebrafish); dre00051 Fructose and mannose metabolism - Danio rerio (zebrafish);	IPR013785;	Aldolase-type TIM barrel;
A7YYF7	Synaptic vesicle membrane protein VAT-1 homolog	vat1	49.763	23	7	1.195	7.3e-05				organic cyclic compound binding; heterocyclic compound binding; nucleoside phosphate binding; transition metal ion binding; catalytic activity; binding; ion binding; cation binding; metal ion binding; nucleotide binding; zinc ion binding; small molecule binding; oxidoreductase activity;
Q6NWC1	Uncharacterized protein	vdac1	30.626	22.3	5	1.271	7.31e-05	cytosol		membrane; intracellular organelle; outer membrane; mitochondrial part; bounding membrane of organelle; organelle membrane; mitochondrial outer membrane; cytoplasm; intracellular organelle part; organelle envelope; intracellular part; cell; organelle part; mitochondrion; organelle; mitochondrial envelope; intracellular membrane-bounded organelle; intracellular; cell part; envelope; organelle outer…	ion transmembrane transporter activity; passive transmembrane transporter activity; anion channel activity; substrate-specific transporter activity; channel activity; substrate-specific transmembrane transporter activity; voltage-gated ion channel activity; voltage-gated anion channel activity; substrate-specific channel activity; ion channel activity; gated channel activity; voltage-gated channe…	K05862	VDAC1; voltage-dependent anion channel protein 1	dre04020 Calcium signaling pathway - Danio rerio (zebrafish);	IPR023614;	Porin domain;
Q7ZVQ3	WD repeat domain 1	wdr1	66.511	17.7	8	0.88	8.24e-05
Q503N1	"Lactamase, beta"	lactb	60.37	4.1	2	1.08	9.09e-05
Q6DGX0	Zgc:92739	hrsp12	14.087	30.1	3	1.212	9.31e-05
Q5U3D8	Ahsg protein	ahsg	50.798	15.2	6	1.291	9.32e-05				endopeptidase regulator activity; molecular function regulator; enzyme inhibitor activity; enzyme regulator activity; endopeptidase inhibitor activity; cysteine-type endopeptidase inhibitor activity; peptidase inhibitor activity; peptidase regulator activity;
Q803T5	Adenosylhomocysteinase	ahcy	47.964	18.2	7	0.788	9.58e-05	cytosol	sulfur compound metabolic process; nucleoside metabolic process; purine nucleoside metabolic process; S-adenosylmethionine metabolic process; cellular aromatic compound metabolic process; small molecule metabolic process; S-adenosylmethionine cycle; single-organism cellular process; nitrogen compound metabolic process; organic cyclic compound metabolic process; purine-containing compound metaboli…		organic cyclic compound binding; heterocyclic compound binding; adenosylhomocysteinase activity; hydrolase activity, acting on ether bonds; nucleoside phosphate binding; catalytic activity; binding; hydrolase activity; nucleotide binding; trialkylsulfonium hydrolase activity; small molecule binding;	K01251	E3.3.1.1; adenosylhomocysteinase [EC:3.3.1.1]	dre01100 Metabolic pathways - Danio rerio (zebrafish); dre00270 Cysteine and methionine metabolism - Danio rerio (zebrafish);	IPR016040; IPR015878;	NAD(P)-binding domain; S-adenosyl-L-homocysteine hydrolase, NAD binding domain;
Q7ZUR0	DNA helicase	mcm2	100.03	10.3	9	0.9	9.89e-05		single-multicellular organism process; camera-type eye development; DNA replication; cellular aromatic compound metabolic process; DNA metabolic process; single-organism process; biosynthetic process; cellular metabolic process; organic substance metabolic process; eye development; metabolic process; DNA replication initiation; heterocycle metabolic process; nucleobase-containing compound metabol…	organelle; intracellular membrane-bounded organelle; intracellular organelle; nucleus; cell part; intracellular; intracellular part; membrane-bounded organelle; cell;	DNA binding; ATP binding; nucleoside phosphate binding; macromolecular complex binding; nucleoside binding; ion binding; chromatin binding; nucleotide binding; organic cyclic compound binding; heterocyclic compound binding; ribonucleoside binding; carbohydrate derivative binding; ribonucleotide binding; binding; nucleic acid binding; purine ribonucleoside binding; anion binding; purine ribonucleo…
I3ITK3	Uncharacterized protein (Fragment)	si:dkey-19e4.5	18.661	10.1	2	1.529	0.000100472	cytosol			hydrolase activity; carboxylic ester hydrolase activity; catalytic activity; aminoacyl-tRNA hydrolase activity; hydrolase activity, acting on ester bonds;	K04794			IPR023476; IPR009060;	Peptidyl-tRNA hydrolase II domain; UBA-like;
A0A0R4IDD5	Uncharacterized protein	etfb	25.367	17.9	4	1.446	0.000101372
B2GR26	ADP-ribosylation factor-like protein 3	arl3	20.426	8.8	2	1.21	0.000102904
Q7T2A5	Eukaryotic translation initiation factor 3 subunit L	eif3l	67.992	10.9	6	0.734	0.000103985	cytosol,nuclear	cellular protein metabolic process; biosynthetic process; primary metabolic process; organic substance biosynthetic process; cellular metabolic process; cellular biosynthetic process; organic substance metabolic process; metabolic process; cellular macromolecule biosynthetic process; translational initiation; cellular macromolecule metabolic process; gene expression; macromolecule metabolic proce…	cell part; intracellular; cytoplasm; macromolecular complex; intracellular part; protein complex; cell; cytoplasmic part; eukaryotic translation initiation factor 3 complex;	organic cyclic compound binding; heterocyclic compound binding; RNA binding; translation factor activity, nucleic acid binding; binding; nucleic acid binding; translation initiation factor activity;	K15029
Q7ZW06	Coronin	coro1ca	53.354	7.2	4	0.813	0.000120322		cellular component organization; single-organism organelle organization; actin cytoskeleton organization; organelle organization; actin filament-based process; single-organism cellular process; single-organism process; cytoskeleton organization; cellular process; cellular component organization or biogenesis;	organelle; cytoskeleton; intracellular organelle; intracellular non-membrane-bounded organelle; cell part; intracellular; intracellular part; cell; actin cytoskeleton; non-membrane-bounded organelle;	actin filament binding; cytoskeletal protein binding; binding; macromolecular complex binding; actin binding; protein binding; protein complex binding;
Q7ZUZ4	Programmed cell death 5	pdcd5	14.588	23.4	3	1.748	0.000120988	cytosol			organic cyclic compound binding; heterocyclic compound binding; DNA binding; binding; nucleic acid binding;	K06875
Q68EI6	Cyc1 protein (Fragment)	cyc1	32.727	23.5	5	0.884	0.000124764				organic cyclic compound binding; heterocyclic compound binding; electron carrier activity; heme binding; iron ion binding; transition metal ion binding; binding; ion binding; cation binding; metal ion binding; tetrapyrrole binding;
Q7SX99	"Fumarate hydratase, mitochondrial"	fh	54.86	26.7	8	1.215	0.000125348	mitochondria	tricarboxylic acid metabolic process; dicarboxylic acid metabolic process; oxidation-reduction process; small molecule metabolic process; tricarboxylic acid cycle; single-organism cellular process; single-organism process; primary metabolic process; cellular respiration; cellular metabolic process; organic substance metabolic process; citrate metabolic process; metabolic process; generation of pr…	organelle; intracellular membrane-bounded organelle; intracellular organelle; cell part; intracellular; cytoplasm; macromolecular complex; intracellular part; protein complex; membrane-bounded organelle; cell; tricarboxylic acid cycle enzyme complex; mitochondrion; cytoplasmic part;	lyase activity; hydro-lyase activity; catalytic activity; fumarate hydratase activity; carbon-oxygen lyase activity;	K01679	E4.2.1.2B; fumarate hydratase, class II [EC:4.2.1.2]	dre01200 Carbon metabolism - Danio rerio (zebrafish); dre01100 Metabolic pathways - Danio rerio (zebrafish); dre00620 Pyruvate metabolism - Danio rerio (zebrafish); dre00020 Citrate cycle (TCA cycle) - Danio rerio (zebrafish);	IPR024083; IPR008948; IPR022761; IPR018951;	Fumarase/histidase, N-terminal; L-Aspartase-like; Fumarate lyase, N-terminal; Fumarase C, C-terminal;
F1RCF0	Uncharacterized protein	si:ch1073-473i7.3	23.162	21.3	3	1.671	0.000126052	extracellular	reproduction; cellular component biogenesis; cellular component organization; reproductive process; female gamete generation; cellular developmental process; cellular component morphogenesis; single-organism process; cell development; anatomical structure morphogenesis; cell differentiation; cellular component assembly; extracellular structure organization; single organism reproductive process; g…
B0S7W4	Aldehyde dehydrogenase family 9 member A1-A	aldh9a1a.1	55.261	32.1	13	0.834	0.00015204				oxidoreductase activity, acting on the aldehyde or oxo group of donors, NAD or NADP as acceptor; catalytic activity; oxidoreductase activity; oxidoreductase activity, acting on the aldehyde or oxo group of donors;
Q7ZUS9	"Electron-transfer-flavoprotein, alpha polypeptide"	etfa	35.09	17.7	4	1.457	0.000158383	mitochondria			organic cyclic compound binding; heterocyclic compound binding; electron carrier activity; nucleoside phosphate binding; flavin adenine dinucleotide binding; binding; ion binding; anion binding; nucleotide binding; cofactor binding; small molecule binding; coenzyme binding;	K03522			IPR014729; IPR014731; IPR014730; IPR029035;	Rossmann-like alpha/beta/alpha sandwich fold; Electron transfer flavoprotein, alpha subunit, C-terminal; Electron transfer flavoprotein, alpha/beta-subunit, N-terminal; DHS-like NAD/FAD-binding domain;
E9QC30	Uncharacterized protein	si:dkey-90l23.2	22.924	44.7	6	1.688	0.000167402	extracellular			carbohydrate binding; binding;				IPR000922;	D-galactoside/L-rhamnose binding SUEL lectin domain;
Q6DGM9	Uncharacterized protein	ndufa7	11.587	49	5	1.123	0.000169733	mitochondria	phosphorylation; nucleoside metabolic process; purine nucleoside metabolic process; cellular aromatic compound metabolic process; purine ribonucleoside monophosphate metabolic process; ATP synthesis coupled electron transport; ribonucleotide metabolic process; nucleotide metabolic process; single-organism process; respiratory electron transport chain; cellular metabolic process; phosphate-contain…	membrane; intracellular organelle; mitochondrial part; organelle membrane; organelle envelope; intracellular organelle part; cytoplasm; intracellular part; cell; organelle part; mitochondrion; mitochondrial envelope; intracellular membrane-bounded organelle; organelle; cell part; intracellular; envelope; organelle inner membrane; membrane-bounded organelle; mitochondrial inner membrane; mitochond…	NADH dehydrogenase (quinone) activity; oxidoreductase activity, acting on NAD(P)H; NADH dehydrogenase activity; catalytic activity; oxidoreductase activity, acting on NAD(P)H, quinone or similar compound as acceptor; NADH dehydrogenase (ubiquinone) activity; oxidoreductase activity;	K03951	NDUFA7; NADH dehydrogenase (ubiquinone) 1 alpha subcomplex subunit 7	dre01100 Metabolic pathways - Danio rerio (zebrafish); dre00190 Oxidative phosphorylation - Danio rerio (zebrafish);
B2GNX4	Glutaredoxin 3	glrx3	36.335	15	4	1.112	0.000176851
Q642H9	"40S ribosomal protein S4, X isoform"	rps4x	29.688	36.1	8	0.729	0.000191656	cytosol	developmental process; nervous system development; single-multicellular organism process; brain development; system development; cellular protein metabolic process; single-organism process; biosynthetic process; primary metabolic process; organic substance biosynthetic process; cellular metabolic process; multicellular organismal process; cellular biosynthetic process; organic substance metabolic…	ribosome; organelle; intracellular organelle; intracellular non-membrane-bounded organelle; cell part; intracellular; cytoplasm; macromolecular complex; intracellular part; cell; ribonucleoprotein complex; cytoplasmic part; non-membrane-bounded organelle;	organic cyclic compound binding; heterocyclic compound binding; RNA binding; binding; nucleic acid binding; structural molecule activity; structural constituent of ribosome; rRNA binding;	K02987	RP-S4e; small subunit ribosomal protein S4e	dre03010 Ribosome - Danio rerio (zebrafish);	IPR013845; IPR002942; IPR005824; IPR013843;	Ribosomal protein S4e, central region; RNA-binding S4 domain; KOW; Ribosomal protein S4e, N-terminal;
Q6DRD2	26S protease regulatory subunit S10B	psmc6	44.224	7.5	3	0.87	0.000214959	cytosol	organic substance catabolic process; metabolic process; protein catabolic process; macromolecule catabolic process; proteolysis; macromolecule metabolic process; protein metabolic process; primary metabolic process; catabolic process; organic substance metabolic process;	proteasome complex; cell part; intracellular; cytoplasm; macromolecular complex; intracellular part; protein complex; cell;	peptidase activity; ATP binding; nucleoside phosphate binding; nucleoside binding; ion binding; hydrolase activity, acting on acid anhydrides; hydrolase activity; nucleotide binding; nucleoside-triphosphatase activity; organic cyclic compound binding; heterocyclic compound binding; ribonucleoside binding; carbohydrate derivative binding; pyrophosphatase activity; catalytic activity; ribonucleotid…	K03064	PSMC6; 26S proteasome regulatory subunit T4	dre03050 Proteasome - Danio rerio (zebrafish);	IPR003593; IPR003959; IPR027417;	AAA+ ATPase domain; ATPase, AAA-type, core; P-loop containing nucleoside triphosphate hydrolase;
E9QEV7	Uncharacterized protein (Fragment)	tpd52l2b	19.049	33.5	4	1.868	0.000226361	cytosol
Q6TNT9	GDP dissociation inhibitor 2	gdi2	50.586	31.2	10	0.875	0.000233369	cytosol	establishment of protein localization; transport; organic substance transport; localization; macromolecule localization; protein localization; protein transport; establishment of localization;		enzyme regulator activity; molecular function regulator; Rab GDP-dissociation inhibitor activity; nucleoside-triphosphatase regulator activity; GDP-dissociation inhibitor activity; GTPase regulator activity;	K17255
Q5XIZ3	Zgc:92586	tars	71.316	4.2	3	0.826	0.00023565		cellular aromatic compound metabolic process; cellular protein metabolic process; single-organism process; biosynthetic process; tRNA aminoacylation; cellular metabolic process; threonyl-tRNA aminoacylation; organic substance metabolic process; metabolic process; cellular amino acid metabolic process; heterocycle metabolic process; nucleobase-containing compound metabolic process; cellular nitrog…	intracellular part; cell; cell part; intracellular; cytoplasm;	ligase activity, forming aminoacyl-tRNA and related compounds; threonine-tRNA ligase activity; ATP binding; nucleoside phosphate binding; ligase activity, forming carbon-oxygen bonds; ligase activity; nucleoside binding; ion binding; nucleotide binding; organic cyclic compound binding; heterocyclic compound binding; ribonucleoside binding; carbohydrate derivative binding; catalytic activity; ribo…
Q7ZUN6	"Phosphoribosylaminoimidazole carboxylase, phosphoribosylaminoimidazole succinocarboxamide synthetase"	paics	47.077	16.7	7	0.918	0.000236882	cytosol	nucleotide biosynthetic process; cellular aromatic compound metabolic process; purine ribonucleoside monophosphate metabolic process; ribonucleotide metabolic process; nucleotide metabolic process; single-organism process; biosynthetic process; organonitrogen compound biosynthetic process; ribonucleoside monophosphate biosynthetic process; cellular metabolic process; IMP metabolic process; phosph…		ATP binding; nucleoside phosphate binding; ligase activity; nucleoside binding; ion binding; nucleotide binding; acid-amino acid ligase activity; ligase activity, forming carbon-nitrogen bonds; organic cyclic compound binding; heterocyclic compound binding; ribonucleoside binding; carbohydrate derivative binding; isomerase activity; catalytic activity; ribonucleotide binding; binding; purine ribo…	K01587	PAICS; phosphoribosylaminoimidazole carboxylase / phosphoribosylaminoimidazole-succinocarboxamide synthase [EC:4.1.1.21 6.3.2.6]	dre01100 Metabolic pathways - Danio rerio (zebrafish); dre00230 Purine metabolism - Danio rerio (zebrafish);	IPR028923; IPR000031; IPR013816;	SAICAR synthetase/ADE2, N-terminal; Phosphoribosylaminoimidazole carboxylase PurE domain; ATP-grasp fold, subdomain 2;
Q6PE26	Calr protein	calr3a	48.54	20.8	5	1.157	0.000239474	endoplasmic reticulum	protein folding; metabolic process; cellular protein metabolic process; cellular macromolecule metabolic process; macromolecule metabolic process; protein metabolic process; primary metabolic process; cellular process; cellular metabolic process; organic substance metabolic process;	organelle; intracellular membrane-bounded organelle; intracellular organelle; endoplasmic reticulum; cell part; intracellular; cytoplasm; endomembrane system; intracellular part; membrane-bounded organelle; cell; cytoplasmic part;	cation binding; metal ion binding; calcium ion binding; binding; ion binding;	K08057	CALR; calreticulin	dre04145 Phagosome - Danio rerio (zebrafish); dre04141 Protein processing in endoplasmic reticulum - Danio rerio (zebrafish);	IPR009033; IPR013320;	Calreticulin/calnexin, P domain; Concanavalin A-like lectin/glucanase, subgroup;
Q7ZUJ7	"Isocitrate dehydrogenase [NAD] subunit, mitochondrial"	idh3a	39.986	23.8	7	0.896	0.000270439		tricarboxylic acid metabolic process; oxidation-reduction process; small molecule metabolic process; single-organism cellular process; tricarboxylic acid cycle; single-organism process; primary metabolic process; cellular respiration; cellular metabolic process; organic substance metabolic process; citrate metabolic process; metabolic process; generation of precursor metabolites and energy; aerob…		magnesium ion binding; nucleoside phosphate binding; ion binding; isocitrate dehydrogenase activity; nucleotide binding; cofactor binding; oxidoreductase activity; oxidoreductase activity, acting on CH-OH group of donors; heterocyclic compound binding; organic cyclic compound binding; oxidoreductase activity, acting on the CH-OH group of donors, NAD or NADP as acceptor; catalytic activity; NAD bi…
F1R3J0	Alcohol dehydrogenase [NADP(+)] B	akr1a1b	37.026	27.3	6	0.941	0.000274479	cytosol			catalytic activity; oxidoreductase activity;	K00002	AKR1A1; alcohol dehydrogenase (NADP+) [EC:1.1.1.2]	dre00040 Pentose and glucuronate interconversions - Danio rerio (zebrafish); dre00010 Glycolysis / Gluconeogenesis - Danio rerio (zebrafish); dre01100 Metabolic pathways - Danio rerio (zebrafish); dre00561 Glycerolipid metabolism - Danio rerio (zebrafish); dre01220 Degradation of aromatic compounds - Danio rerio (zebrafish);	IPR023210;	NADP-dependent oxidoreductase domain;
Q6P2A9	Far upstream element (FUSE) binding protein 1	fubp1	66.726	14.6	7	1.464	0.000276763	cytosol			organic cyclic compound binding; heterocyclic compound binding; RNA binding; binding; nucleic acid binding;	K13210			IPR004087; IPR004088; IPR015096;	K Homology domain; K Homology domain, type 1; Domain of unknown function DUF1897;
Q6IQG7	Psmd12 protein (Fragment)	psmd12	40.968	15	5	0.846	0.000282649
A7MBZ6	Zgc:171779 protein	zgc:171779	47.982	22.7	8	0.62	0.000283074
B5DDQ0	Nots protein	nots	46.116	16.8	4	1.257	0.000317445		proteolysis; metabolic process; macromolecule metabolic process; protein metabolic process; primary metabolic process; organic substance metabolic process;		endopeptidase activity; peptidase activity; catalytic activity; aspartic-type endopeptidase activity; peptidase activity, acting on L-amino acid peptides; hydrolase activity; aspartic-type peptidase activity;
Q90WA5	Protein disulfide isomerase-related protein P5	pdip5	48.008	23.4	8	0.571	0.000321317	extracellular	regulation of cellular process; regulation of biological quality; small molecule metabolic process; cell redox homeostasis; single-organism cellular process; ether metabolic process; cellular homeostasis; single-organism process; organic substance metabolic process; homeostatic process; metabolic process; regulation of biological process; single-organism metabolic process; glycerol ether metaboli…		protein disulfide oxidoreductase activity; oxidoreductase activity, acting on a sulfur group of donors; disulfide oxidoreductase activity; electron carrier activity; isomerase activity; catalytic activity; oxidoreductase activity;	K09584	PDIA6; protein disulfide-isomerase A6 [EC:5.3.4.1]	dre04141 Protein processing in endoplasmic reticulum - Danio rerio (zebrafish);	IPR005788; IPR013766; IPR012336;	Disulphide isomerase; Thioredoxin domain; Thioredoxin-like fold;
Q7ZU69	"Proteasome (Prosome, macropain) 26S subunit, non-ATPase, 13"	psmd13	43.135	15.3	6	0.726	0.000336106	cytosol		proteasome complex; cell part; intracellular; macromolecular complex; intracellular part; protein complex; cell;		K03039	PSMD13; 26S proteasome regulatory subunit N9	dre03050 Proteasome - Danio rerio (zebrafish);	IPR000717;	Proteasome component (PCI) domain;
P62084	40S ribosomal protein S7	rps7	22.25	12.4	3	1.358	0.000342437	cytosol	cellular component biogenesis; regulation of cellular process; single-multicellular organism process; ribonucleoprotein complex biogenesis; cellular aromatic compound metabolic process; cellular protein metabolic process; single-organism process; biosynthetic process; cellular metabolic process; organic substance metabolic process; metabolic process; heterocycle metabolic process; nucleobase-cont…	intracellular organelle; ribosome; intracellular non-membrane-bounded organelle; small ribosomal subunit; cytoplasm; intracellular organelle part; macromolecular complex; intracellular part; cytosol; cell; organelle part; non-membrane-bounded organelle; preribosome; organelle; 90S preribosome; ribosomal subunit; intracellular; cell part; cytosolic part; small-subunit processome; ribonucleoprotein…	structural constituent of ribosome; structural molecule activity;	K02993	RP-S7e; small subunit ribosomal protein S7e	dre03010 Ribosome - Danio rerio (zebrafish);
X4YKC7	Pentaxin (Fragment)	CRP	23.536	30.6	2	2.233	0.000343698
Q6PH46	T-complex protein 1 subunit delta	cct4	56.973	14.4	7	0.835	0.000374184	plasma membrane	protein folding; metabolic process; response to stress; response to abiotic stimulus; response to hypoxia; response to oxygen levels; cellular protein metabolic process; cellular macromolecule metabolic process; response to decreased oxygen levels; macromolecule metabolic process; protein metabolic process; response to stimulus; primary metabolic process; cellular process; cellular metabolic proc…	intracellular part; cell; cell part; intracellular; cytoplasm;	ATP binding; nucleoside phosphate binding; nucleoside binding; ion binding; nucleotide binding; organic cyclic compound binding; heterocyclic compound binding; ribonucleoside binding; carbohydrate derivative binding; ribonucleotide binding; binding; purine ribonucleoside binding; anion binding; purine ribonucleotide binding; adenyl ribonucleotide binding; adenyl nucleotide binding; purine nucleos…	K09496			IPR027410; IPR027409; IPR027413;	TCP-1-like chaperonin intermediate domain; GroEL-like apical domain; GroEL-like equatorial domain;
Q6DHL6	40S ribosomal protein S6	rps6	28.708	23.7	7	0.814	0.000396145	cytosol	cellular component biogenesis; ribonucleoprotein complex biogenesis; cellular aromatic compound metabolic process; cellular protein metabolic process; biosynthetic process; cellular metabolic process; organic substance metabolic process; metabolic process; heterocycle metabolic process; nucleobase-containing compound metabolic process; rRNA processing; cellular nitrogen compound metabolic process…	intracellular organelle; ribosome; intracellular non-membrane-bounded organelle; small ribosomal subunit; cytoplasm; intracellular organelle part; macromolecular complex; intracellular part; cell; cytosol; organelle part; non-membrane-bounded organelle; organelle; intracellular; ribosomal subunit; cell part; cytosolic part; ribonucleoprotein complex; cytosolic small ribosomal subunit; cytoplasmic…	structural constituent of ribosome; structural molecule activity;	K02991	RP-S6e; small subunit ribosomal protein S6e	dre04910 Insulin signaling pathway - Danio rerio (zebrafish); dre03010 Ribosome - Danio rerio (zebrafish); dre04150 mTOR signaling pathway - Danio rerio (zebrafish);
Q6DI22	Hydroxyacyl-Coenzyme A dehydrogenase	hadh	33.336	17.8	4	1.263	0.000405267	mitochondria	small molecule metabolic process; single-organism cellular process; single-organism process; cellular lipid metabolic process; fatty acid metabolic process; primary metabolic process; cellular metabolic process; organic substance metabolic process; metabolic process; single-organism metabolic process; carboxylic acid metabolic process; monocarboxylic acid metabolic process; organic acid metabolic…		nucleoside phosphate binding; ion binding; NAD+ binding; nucleotide binding; cofactor binding; oxidoreductase activity; oxidoreductase activity, acting on CH-OH group of donors; heterocyclic compound binding; organic cyclic compound binding; oxidoreductase activity, acting on the CH-OH group of donors, NAD or NADP as acceptor; catalytic activity; NAD binding; binding; anion binding; 3-hydroxyacyl…	K00022	HADH; 3-hydroxyacyl-CoA dehydrogenase [EC:1.1.1.35]	dre01100 Metabolic pathways - Danio rerio (zebrafish); dre00062 Fatty acid elongation - Danio rerio (zebrafish); dre00310 Lysine degradation - Danio rerio (zebrafish); dre01212 Fatty acid metabolism - Danio rerio (zebrafish); dre00071 Fatty acid degradation - Danio rerio (zebrafish); dre00380 Tryptophan metabolism - Danio rerio (zebrafish); dre00280 Valine, leucine and isoleucine degradation - Da…	IPR008927; IPR013328; IPR016040; IPR006176; IPR006108;	6-phosphogluconate dehydrogenase, C-terminal-like; Dehydrogenase, multihelical; NAD(P)-binding domain; 3-hydroxyacyl-CoA dehydrogenase, NAD binding; 3-hydroxyacyl-CoA dehydrogenase, C-terminal;
Q4KMI5	U2 small nuclear RNA auxiliary factor 2a	u2af2a	52.34	5.8	2	1.108	0.000408575		RNA processing; developmental process; single-multicellular organism process; developmental process involved in reproduction; cellular aromatic compound metabolic process; reproductive process; nitrogen compound metabolic process; organic cyclic compound metabolic process; single-organism process; primary metabolic process; cellular metabolic process; multicellular organismal process; female sex …	organelle; intracellular membrane-bounded organelle; intracellular organelle; nucleus; cell part; intracellular; intracellular part; membrane-bounded organelle; cell;	organic cyclic compound binding; heterocyclic compound binding; RNA binding; nucleoside phosphate binding; binding; nucleic acid binding; nucleotide binding; small molecule binding;
B8A5D3	Uncharacterized protein	nars	63.824	14	7	0.81	0.000409717	cytosol	cellular aromatic compound metabolic process; cellular protein metabolic process; single-organism process; biosynthetic process; asparaginyl-tRNA aminoacylation; tRNA aminoacylation; cellular metabolic process; organic substance metabolic process; metabolic process; cellular amino acid metabolic process; heterocycle metabolic process; nucleobase-containing compound metabolic process; cellular nit…	intracellular part; cell; cell part; intracellular; cytoplasm;	ligase activity, forming aminoacyl-tRNA and related compounds; ATP binding; nucleoside phosphate binding; ligase activity, forming carbon-oxygen bonds; nucleoside binding; ion binding; ligase activity; nucleotide binding; organic cyclic compound binding; heterocyclic compound binding; ribonucleoside binding; carbohydrate derivative binding; ribonucleotide binding; catalytic activity; binding; nuc…	K01893	NARS; asparaginyl-tRNA synthetase [EC:6.1.1.22]	dre00970 Aminoacyl-tRNA biosynthesis - Danio rerio (zebrafish);	IPR012340; IPR004364; IPR004365; IPR006195;	Nucleic acid-binding, OB-fold; Aminoacyl-tRNA synthetase, class II (D/K/N); OB-fold nucleic acid binding domain, AA-tRNA synthetase-type; Aminoacyl-tRNA synthetase, class II;
A3KQ79	Uncharacterized protein	si:dkeyp-46h3.2	25.327	32.9	2	1.882	0.000421158	extracellular			carbohydrate binding; binding;				IPR000922;	D-galactoside/L-rhamnose binding SUEL lectin domain;
Q6NWK3	Ranbp1 protein	ranbp1	24.626	42.2	5	1.473	0.000432587	cytosol	transport; intracellular transport; establishment of localization in cell; localization; establishment of localization; cellular localization;						IPR000156; IPR011993;	Ran binding domain; Pleckstrin homology-like domain;
Q6NYW8	Heterogeneous nuclear ribonucleoprotein A0	hnrnpa0b	32.544	22.3	5	1.343	0.000446942			macromolecular complex; intracellular part; ribonucleoprotein complex; cell; cell part; intracellular;	organic cyclic compound binding; heterocyclic compound binding; nucleoside phosphate binding; binding; nucleic acid binding; nucleotide binding; small molecule binding;
F1QVW8	Uncharacterized protein (Fragment)	zp3b	31.277	9.6	3	0.314	0.000447894	cytosol,nuclear							IPR001507;	Zona pellucida domain;
Q6PC13	Prohibitin 2	phb2a	33.357	19.2	4	1.283	0.000470991	cytosol		membrane;		K17081
Q6TH15	Eukaryotic translation initiation factor 3 subunit D	eif3d	64.089	16.7	7	0.729	0.000498447	cytosol	cellular protein metabolic process; biosynthetic process; primary metabolic process; organic substance biosynthetic process; cellular metabolic process; cellular biosynthetic process; organic substance metabolic process; metabolic process; cellular macromolecule biosynthetic process; translational initiation; cellular macromolecule metabolic process; gene expression; macromolecule metabolic proce…	cell part; intracellular; cytoplasm; macromolecular complex; intracellular part; protein complex; cell; cytoplasmic part; eukaryotic translation initiation factor 3 complex;	organic cyclic compound binding; heterocyclic compound binding; RNA binding; translation factor activity, nucleic acid binding; binding; nucleic acid binding; translation initiation factor activity;	K03251	EIF3D; translation initiation factor 3 subunit D	dre03013 RNA transport - Danio rerio (zebrafish);
Q8AY63	Brain-subtype creatine kinase	ckbb	42.883	37.5	12	1.197	0.000498981	cytosol			ATP binding; nucleoside phosphate binding; creatine kinase activity; nucleoside binding; ion binding; phosphotransferase activity, nitrogenous group as acceptor; nucleotide binding; organic cyclic compound binding; heterocyclic compound binding; ribonucleoside binding; carbohydrate derivative binding; kinase activity; catalytic activity; ribonucleotide binding; binding; purine ribonucleoside bind…	K00933	E2.7.3.2; creatine kinase [EC:2.7.3.2]	dre00330 Arginine and proline metabolism - Danio rerio (zebrafish); dre01100 Metabolic pathways - Danio rerio (zebrafish);	IPR022413; IPR014746; IPR022414;	ATP:guanido phosphotransferase, N-terminal; Glutamine synthetase/guanido kinase, catalytic domain; ATP:guanido phosphotransferase, catalytic domain;
A0A0R4IR75	Uncharacterized protein	itm1	80.145	4.8	3	0.775	0.000504591
Q6DI20	Dipeptidylpeptidase 3	dpp3	81.876	19.8	12	0.816	0.00050806	cytosol	proteolysis; metabolic process; macromolecule metabolic process; protein metabolic process; primary metabolic process; organic substance metabolic process;	intracellular part; cell; cell part; intracellular; cytoplasm;	peptidase activity; exopeptidase activity; catalytic activity; dipeptidyl-peptidase activity; peptidase activity, acting on L-amino acid peptides; hydrolase activity; aminopeptidase activity;	K01277
Q6P0S2	Voltage-dependent anion channel 3	vdac3	30.084	12.7	4	1.256	0.000534005			membrane; intracellular organelle; outer membrane; mitochondrial part; bounding membrane of organelle; organelle membrane; mitochondrial outer membrane; cytoplasm; intracellular organelle part; organelle envelope; intracellular part; cell; organelle part; mitochondrion; organelle; mitochondrial envelope; intracellular membrane-bounded organelle; intracellular; cell part; envelope; organelle outer…	ion transmembrane transporter activity; passive transmembrane transporter activity; anion channel activity; substrate-specific transporter activity; channel activity; substrate-specific transmembrane transporter activity; voltage-gated ion channel activity; voltage-gated anion channel activity; substrate-specific channel activity; ion channel activity; gated channel activity; voltage-gated channe…
E9QIR9	Uncharacterized protein (Fragment)	rpl10	18.236	28	4	0.642	0.000538796	cytosol	cellular protein metabolic process; biosynthetic process; primary metabolic process; cellular metabolic process; organic substance biosynthetic process; cellular biosynthetic process; organic substance metabolic process; metabolic process; cellular macromolecule biosynthetic process; cellular macromolecule metabolic process; gene expression; macromolecule metabolic process; protein metabolic proc…	ribosome; organelle; intracellular organelle; intracellular non-membrane-bounded organelle; cell part; intracellular; cytoplasm; macromolecular complex; intracellular part; cell; ribonucleoprotein complex; cytoplasmic part; non-membrane-bounded organelle;	structural constituent of ribosome; structural molecule activity;				IPR016180;	Ribosomal protein L10e/L16;
F1R3T3	Uncharacterized protein	ddx1	81.806	3.3	2	0.968	0.000575613	cytosol			nucleoside phosphate binding; ATP-dependent helicase activity; hydrolase activity, acting on acid anhydrides; hydrolase activity; ATPase activity; organic cyclic compound binding; heterocyclic compound binding; pyrophosphatase activity; catalytic activity; ribonucleotide binding; binding; purine ribonucleoside binding; anion binding; adenyl ribonucleotide binding; adenyl nucleotide binding; hydro…	K13177			IPR014014; IPR011545; IPR014001; IPR027417; IPR001870; IPR001650; IPR003877;	RNA helicase, DEAD-box type, Q motif; DEAD/DEAH box helicase domain; Helicase, superfamily 1/2, ATP-binding domain; P-loop containing nucleoside triphosphate hydrolase; B30.2/SPRY domain; Helicase, C-terminal; SPRY domain;
Q802V5	Cullin-associated and neddylation-dissociated 1	cand1	136.03	4.7	6	0.827	0.000600483
F1QQQ3	Uncharacterized protein	vtg3	139.81	42.8	8	0.558	0.000621033	extracellular			lipid transporter activity; substrate-specific transporter activity; transporter activity;				IPR011030; IPR015818; IPR015817; IPR001747; IPR015819; IPR015258; IPR015816; IPR015255;	Vitellinogen, superhelical; Vitellinogen, open beta-sheet, subdomain 2; Vitellinogen, open beta-sheet, subdomain 1; Lipid transport protein, N-terminal; Lipid transport protein, beta-sheet shell; Vitellinogen, beta-sheet shell; Vitellinogen, beta-sheet N-terminal; Vitellinogen, open beta-sheet;
Q32Q51	Zgc:123327	rpl22	14.689	21.3	2	1.144	0.000649077		cellular protein metabolic process; biosynthetic process; primary metabolic process; cellular metabolic process; organic substance biosynthetic process; cellular biosynthetic process; organic substance metabolic process; metabolic process; cellular macromolecule biosynthetic process; cellular macromolecule metabolic process; gene expression; macromolecule metabolic process; protein metabolic proc…	ribosome; organelle; intracellular organelle; intracellular non-membrane-bounded organelle; cell part; intracellular; cytoplasm; macromolecular complex; intracellular part; cell; ribonucleoprotein complex; cytoplasmic part; non-membrane-bounded organelle;	structural constituent of ribosome; structural molecule activity;
Q9PTP1	Proliferating cell nuclear antigen	pcna	28.61	40.4	8	0.844	0.000703793	cytosol,nuclear	regulation of cellular process; cellular response to stress; DNA replication; regulation of DNA replication; cellular aromatic compound metabolic process; regulation of macromolecule metabolic process; DNA metabolic process; regulation of nucleobase-containing compound metabolic process; single-organism process; biosynthetic process; response to external biotic stimulus; response to stimulus; res…	intracellular organelle; intracellular organelle part; macromolecular complex; intracellular part; cell; organelle part; PCNA-p21 complex; intracellular membrane-bounded organelle; organelle; nucleus; PCNA complex; intracellular; cell part; protein complex; membrane-bounded organelle; DNA polymerase processivity factor complex; nuclear part;	organic cyclic compound binding; heterocyclic compound binding; DNA binding; enzyme regulator activity; binding; DNA polymerase processivity factor activity; nucleic acid binding; molecular function regulator;	K04802	PCNA; proliferating cell nuclear antigen	dre04110 Cell cycle - Danio rerio (zebrafish); dre03030 DNA replication - Danio rerio (zebrafish); dre03430 Mismatch repair - Danio rerio (zebrafish); dre03410 Base excision repair - Danio rerio (zebrafish); dre03420 Nucleotide excision repair - Danio rerio (zebrafish);	IPR022649; IPR022648;	Proliferating cell nuclear antigen, PCNA, C-terminal; Proliferating cell nuclear antigen, PCNA, N-terminal;
F1Q4N7	Uncharacterized protein	anp32b	29.473	16.6	4	0.741	0.000713898	cytosol							IPR003603;	U2A'/phosphoprotein 32 family A, C-terminal;
Q08CA7	Zgc:153327	manf	20.207	15.6	3	1.835	0.0007149		developmental process; nervous system development; single-multicellular organism process; generation of neurons; system development; cellular developmental process; single-organism cellular process; single-organism process; neurogenesis; multicellular organismal process; neuron differentiation; cell differentiation; dopaminergic neuron differentiation; single-organism developmental process; multi…
E7FD23	Uncharacterized protein	si:dkey-276j7.1	23.805	13.6	3	1.575	0.000724007	nuclear
Q6AXK2	Prefoldin 5	pfdn5	17.127	20.9	3	1.783	0.000753722		protein folding; metabolic process; cellular protein metabolic process; cellular macromolecule metabolic process; macromolecule metabolic process; protein metabolic process; primary metabolic process; cellular process; cellular metabolic process; organic substance metabolic process;	prefoldin complex; macromolecular complex; protein complex;
Q503E2	Uncharacterized protein	prep	80.336	7.2	4	0.808	0.000759845	cytosol	proteolysis; metabolic process; macromolecule metabolic process; protein metabolic process; primary metabolic process; organic substance metabolic process;		serine-type endopeptidase activity; endopeptidase activity; exopeptidase activity; peptidase activity; catalytic activity; serine hydrolase activity; serine-type peptidase activity; peptidase activity, acting on L-amino acid peptides; hydrolase activity; serine-type exopeptidase activity;	K01322			IPR001375; IPR029058; IPR023302;	Peptidase S9, prolyl oligopeptidase, catalytic domain; Alpha/Beta hydrolase fold; Peptidase S9A, N-terminal domain;
Q6DRC6	60S ribosomal protein L6	rpl6	30.557	20.4	6	0.762	0.000795217		developmental process; single-multicellular organism process; cellular protein metabolic process; single-organism process; biosynthetic process; primary metabolic process; organic substance biosynthetic process; cellular metabolic process; multicellular organismal process; cellular biosynthetic process; organic substance metabolic process; metabolic process; cellular macromolecule biosynthetic pr…	ribosome; organelle; intracellular organelle; intracellular non-membrane-bounded organelle; cell part; intracellular; cytoplasm; macromolecular complex; intracellular part; cell; ribonucleoprotein complex; cytoplasmic part; non-membrane-bounded organelle;	structural constituent of ribosome; structural molecule activity;
E9QF69	60S ribosomal protein L18	rpl18	18.754	26.8	4	0.683	0.000812283	mitochondria	cellular protein metabolic process; biosynthetic process; primary metabolic process; cellular metabolic process; organic substance biosynthetic process; cellular biosynthetic process; organic substance metabolic process; metabolic process; cellular macromolecule biosynthetic process; cellular macromolecule metabolic process; gene expression; macromolecule metabolic process; protein metabolic proc…	ribosome; organelle; intracellular organelle; intracellular non-membrane-bounded organelle; cell part; intracellular; cytoplasm; macromolecular complex; intracellular part; cell; ribonucleoprotein complex; cytoplasmic part; non-membrane-bounded organelle;	structural constituent of ribosome; structural molecule activity;				IPR021131;	Ribosomal protein L18e/L15P;
B8JLR1	Uncharacterized protein	pdcd6ip	95.77	8.7	8	0.852	0.000846702	cytosol				K12200	PDCD6IP; programmed cell death 6-interacting protein	dre04144 Endocytosis - Danio rerio (zebrafish);	IPR025304; IPR004328;	ALIX V-shaped domain; BRO1 domain;
Q24JV3	Uncharacterized protein	rpl31	14.338	34.1	5	1.357	0.000898809	cytosol	cellular protein metabolic process; biosynthetic process; primary metabolic process; cellular metabolic process; organic substance biosynthetic process; cellular biosynthetic process; organic substance metabolic process; metabolic process; cellular macromolecule biosynthetic process; cellular macromolecule metabolic process; gene expression; macromolecule metabolic process; protein metabolic proc…	ribosome; organelle; intracellular organelle; intracellular non-membrane-bounded organelle; cell part; intracellular; cytoplasm; macromolecular complex; intracellular part; cell; ribonucleoprotein complex; cytoplasmic part; non-membrane-bounded organelle;	structural constituent of ribosome; structural molecule activity;	K02910	RP-L31e; large subunit ribosomal protein L31e	dre03010 Ribosome - Danio rerio (zebrafish);	IPR023621;	Ribosomal protein L31e domain;
Q6P9P3	Ubiquitin-like modifier activating enzyme 1	uba1	118.22	18.3	15	0.809	0.00090339		metabolic process; cellular macromolecule metabolic process; cellular protein metabolic process; cellular protein modification process; macromolecule metabolic process; protein metabolic process; primary metabolic process; macromolecule modification; protein modification process; cellular metabolic process; cellular process; organic substance metabolic process;		small protein activating enzyme activity; ATP binding; nucleoside phosphate binding; ligase activity; nucleoside binding; ion binding; ligase activity, forming carbon-sulfur bonds; nucleotide binding; organic cyclic compound binding; heterocyclic compound binding; ribonucleoside binding; carbohydrate derivative binding; catalytic activity; ribonucleotide binding; binding; purine ribonucleoside bi…
A0A0R4IQ78	60S ribosomal protein L34	rpl34	14.091	21.1	3	0.748	0.000935139
F6NLI6	Peptidyl-prolyl cis-trans isomerase	ppib	22.884	22.1	4	1.689	0.0010356	extracellular				K03768			IPR002130; IPR029000;	Cyclophilin-type peptidyl-prolyl cis-trans isomerase domain; Cyclophilin-like domain;
A0A0R4IKM7	Lysine--tRNA ligase	kars	59.156	13	5	0.829	0.00104736
Q7T1K0	Uncharacterized protein	rpl17	21.428	31	5	0.897	0.00105774	cytosol	cellular protein metabolic process; biosynthetic process; primary metabolic process; cellular metabolic process; organic substance biosynthetic process; cellular biosynthetic process; organic substance metabolic process; metabolic process; cellular macromolecule biosynthetic process; cellular macromolecule metabolic process; gene expression; macromolecule metabolic process; protein metabolic proc…	intracellular organelle; ribosome; intracellular non-membrane-bounded organelle; cytoplasm; intracellular organelle part; macromolecular complex; intracellular part; cell; organelle part; non-membrane-bounded organelle; organelle; large ribosomal subunit; ribosomal subunit; cell part; intracellular; ribonucleoprotein complex; cytoplasmic part;	structural constituent of ribosome; structural molecule activity;	K02880	RP-L17e; large subunit ribosomal protein L17e	dre03010 Ribosome - Danio rerio (zebrafish);
O42248	Guanine nucleotide-binding protein subunit beta-2-like 1	gnb2l1	35.122	34.7	8	0.929	0.00109622	cytosol,nuclear	positive regulation of embryonic development; regulation of cellular process; circulatory system development; morphogenesis of an epithelium; single-multicellular organism process; negative regulation of signal transduction; blood vessel development; regulation of signaling; single-organism process; negative regulation of biological process; negative regulation of cellular process; regulation of …	intracellular part; cell; cell part; intracellular; cytoplasm;		K14753			IPR017986; IPR015943;	WD40-repeat-containing domain; WD40/YVTN repeat-like-containing domain;
Q6IQI7	Heat shock 10 protein 1 (Chaperonin 10)	hspe1	11.02	37	4	1.457	0.00112471	cytosol	protein folding; metabolic process; response to stress; cellular protein metabolic process; cellular macromolecule metabolic process; macromolecule metabolic process; protein metabolic process; response to stimulus; primary metabolic process; cellular process; cellular metabolic process; organic substance metabolic process;	intracellular part; cell; cell part; intracellular; cytoplasm;		K04078			IPR011032;	GroES (chaperonin 10)-like;
Q7ZUI3	Uncharacterized protein	ttc9c	24.206	25.8	4	1.263	0.00114062	cytosol							IPR011990; IPR013026;	Tetratricopeptide-like helical domain; Tetratricopeptide repeat-containing domain;
Q6PHE8	Coiled-coil domain-containing protein 124	ccdc124	25.187	9.7	2	1.629	0.00115188	nuclear							IPR009071;	High mobility group box domain;
B2CQD3	Nucleoplasmin	npm2b	20.093	28.6	4	1.508	0.00115816	nuclear			organic cyclic compound binding; heterocyclic compound binding; binding; nucleic acid binding;	K11277			IPR024057;	Nucleoplasmin core domain;
B2GQG8	"Keratin, type I cytoskeletal 18"	krt18	48.602	20.4	9	1.477	0.00116328
Q7SYI7	Zgc:66479	zgc:66479	69.023	10.9	4	1.209	0.00116559
A0A0G2L974	Uncharacterized protein	Uncharacterized protein	213.67	4.1	6	0.741	0.0011824
Q6NZW7	Dlst protein	dlst	48.64	9.4	3	1.237	0.00122328		tricarboxylic acid metabolic process; oxidation-reduction process; small molecule metabolic process; single-organism cellular process; tricarboxylic acid cycle; single-organism process; primary metabolic process; cellular respiration; cellular metabolic process; organic substance metabolic process; citrate metabolic process; metabolic process; generation of precursor metabolites and energy; aerob…	catalytic complex; cell part; intracellular; oxidoreductase complex; cytoplasm; macromolecular complex; intracellular part; oxoglutarate dehydrogenase complex; transferase complex; protein complex; cell; tricarboxylic acid cycle enzyme complex; cytoplasmic part; dihydrolipoyl dehydrogenase complex;	S-acyltransferase activity; S-succinyltransferase activity; transferase activity, transferring acyl groups; dihydrolipoyllysine-residue succinyltransferase activity; catalytic activity; succinyltransferase activity; transferase activity, transferring acyl groups other than amino-acyl groups; transferase activity;
Q6IQT1	Ywhai protein	ywhaz	27.962	42.2	6	1.111	0.00122544
A0A0R4IKV6	Uncharacterized protein	zgc:173545	43.13	12.4	3	0.47	0.00130345
Q6PI45	Zgc:55347	igbp1	40.629	11.5	3	1.076	0.0013593		regulation of cellular process; regulation of biological process; regulation of cell communication; regulation of signaling; regulation of response to stimulus; regulation of signal transduction; biological regulation;
B8A4S8	Uncharacterized protein (Fragment)	zp3c	55.407	10.3	4	0.337	0.00137526	extracellular							IPR001507;	Zona pellucida domain;
Q1LV07	Metallothionein	mt2	5.976	71.7	4	1.404	0.00141915				metal ion binding; cation binding; binding; ion binding;
E7F2X0	Uncharacterized protein	clip1a	174.92	3.4	4	1.475	0.00155297	nuclear				K10421			IPR000938;	CAP Gly-rich domain;
A0A0R4IZT9	Uncharacterized protein	zgc:172218	16.303	30.8	3	1.549	0.00155608
Q802Z2	Protein kinase C substrate 80K-H	prkcsh	59.584	12.3	5	1.4	0.00159676		single-multicellular organism process; macromolecule glycosylation; cellular protein metabolic process; single-organism process; renal system development; biosynthetic process; cellular metabolic process; pronephros development; organic substance metabolic process; metabolic process; carbohydrate derivative biosynthetic process; carbohydrate derivative metabolic process; multicellular organismal …	organelle; intracellular membrane-bounded organelle; intracellular organelle; endoplasmic reticulum; cell part; intracellular; cytoplasm; endomembrane system; intracellular part; membrane-bounded organelle; cell; cytoplasmic part;	kinase activity; catalytic activity; transferase activity; transferase activity, transferring phosphorus-containing groups;
Q6PBK9	Novel protein (Zgc:73360)	prdx6	25.009	23.9	4	1.457	0.00163044				antioxidant activity; catalytic activity; peroxiredoxin activity; oxidoreductase activity; oxidoreductase activity, acting on peroxide as acceptor;
A0A0R4IP07	Elongation factor 1-gamma	eef1g	50.028	27	11	0.763	0.0016327
Q6PBX2	SAR1a gene homolog 2 (S. cerevisiae)	sar1b	22.228	10.1	2	0.864	0.00168443	cytosol	establishment of protein localization; transport; intracellular transport; cellular macromolecule localization; establishment of localization in cell; vesicle-mediated transport; intracellular protein transport; organic substance transport; protein localization; macromolecule localization; cellular protein localization; localization; protein transport; establishment of localization; cellular loca…	organelle; intracellular membrane-bounded organelle; intracellular organelle; endoplasmic reticulum; cell part; intracellular; cytoplasm; endomembrane system; intracellular part; Golgi apparatus; membrane-bounded organelle; cell; cytoplasmic part;	nucleoside phosphate binding; nucleoside binding; ion binding; nucleotide binding; organic cyclic compound binding; heterocyclic compound binding; ribonucleoside binding; carbohydrate derivative binding; ribonucleotide binding; binding; purine ribonucleoside binding; anion binding; purine ribonucleotide binding; purine nucleoside binding; guanyl ribonucleotide binding; guanyl nucleotide binding; …	K07953	SAR1; GTP-binding protein SAR1 [EC:3.6.5.-]	dre04141 Protein processing in endoplasmic reticulum - Danio rerio (zebrafish);	IPR005225; IPR027417;	Small GTP-binding protein domain; P-loop containing nucleoside triphosphate hydrolase;
Q502P2	Zgc:111960	homer2	35.204	9.6	3	1.439	0.00174589
Q6Q420	Ribosomal protein S15a	rps15a	14.839	44.6	5	0.926	0.00176675	cytosol	regulation of cellular process; single-multicellular organism process; brain development; cellular protein metabolic process; single-organism process; biosynthetic process; cellular metabolic process; organic substance metabolic process; metabolic process; head development; protein metabolic process; macromolecule metabolic process; multicellular organismal development; translation; macromolecule…	ribosome; organelle; intracellular organelle; intracellular non-membrane-bounded organelle; cell part; intracellular; cytoplasm; macromolecular complex; intracellular part; cell; ribonucleoprotein complex; cytoplasmic part; non-membrane-bounded organelle;	structural constituent of ribosome; structural molecule activity;	K02957	RP-S15Ae; small subunit ribosomal protein S15Ae	dre03010 Ribosome - Danio rerio (zebrafish);
B2GQW3	Calmodulin	calm3a	16.837	49	6	1.377	0.00177016
Q6TNS5	"Myosin light chain alkali, smooth-muscle isoform"	MLC3SM	16.937	37.7	5	1.104	0.00181715	cytosol			cation binding; metal ion binding; calcium ion binding; binding; ion binding;	K12751	MYL6; myosin light chain 6	dre04270 Vascular smooth muscle contraction - Danio rerio (zebrafish);	IPR011992; IPR002048;	EF-hand domain pair; EF-hand domain;
Q6TH32	Muscle cofilin 2	cfl1	18.77	50.9	6	1.148	0.00190327	cytosol		cell; intracellular; cell part;		K05765	CFL; cofilin	dre04810 Regulation of actin cytoskeleton - Danio rerio (zebrafish);	IPR002108; IPR029006;	Actin-depolymerising factor homology domain; ADF-H/Gelsolin-like domain;
Q7ZUH6	Zgc:56530	zgc:56530	11.147	32	3	1.998	0.00197237		regulation of cellular process; regulation of endopeptidase activity; negative regulation of endopeptidase activity; negative regulation of proteolysis; regulation of primary metabolic process; regulation of macromolecule metabolic process; negative regulation of protein processing; negative regulation of biological process; regulation of proteolysis; negative regulation of cellular process; nega…	cell; intracellular; cell part;	endopeptidase regulator activity; molecular function regulator; enzyme inhibitor activity; enzyme regulator activity; endopeptidase inhibitor activity; cysteine-type endopeptidase inhibitor activity; peptidase inhibitor activity; peptidase regulator activity;
E9QB18	Uncharacterized protein	ncl	41.065	21.4	7	1.288	0.00197406	nuclear			organic cyclic compound binding; heterocyclic compound binding; nucleoside phosphate binding; binding; nucleic acid binding; nucleotide binding; small molecule binding;				IPR000504; IPR012677;	RNA recognition motif domain; Nucleotide-binding, alpha-beta plait;
Q7SYA8	Zgc:63792	chia.4	52.695	14.3	5	1.266	0.00198341		glucosamine-containing compound metabolic process; chitin metabolic process; aminoglycan catabolic process; nitrogen compound metabolic process; carbohydrate derivative catabolic process; chitin catabolic process; glucosamine-containing compound catabolic process; primary metabolic process; carbohydrate metabolic process; organic substance metabolic process; organic substance catabolic process; m…	extracellular region;	carbohydrate derivative binding; catalytic activity; binding; hydrolase activity, acting on glycosyl bonds; ion binding; cation binding; hydrolase activity, hydrolyzing O-glycosyl compounds; chitin binding; hydrolase activity; chitinase activity;
Q568K7	Zgc:110239	zgc:110239	61.351	15.9	8	1.299	0.00209895		proteolysis; metabolic process; macromolecule metabolic process; protein metabolic process; primary metabolic process; organic substance metabolic process;		peptidase activity, acting on L-amino acid peptides; cysteine-type peptidase activity; hydrolase activity; peptidase activity; catalytic activity;
Q6P5M3	Ribosomal protein S9	rps9	22.466	39.7	8	0.839	0.0021168	cytosol	cellular protein metabolic process; biosynthetic process; primary metabolic process; cellular metabolic process; organic substance biosynthetic process; cellular biosynthetic process; organic substance metabolic process; metabolic process; cellular macromolecule biosynthetic process; cellular macromolecule metabolic process; gene expression; macromolecule metabolic process; protein metabolic proc…	intracellular organelle; ribosome; intracellular non-membrane-bounded organelle; small ribosomal subunit; cytoplasm; intracellular organelle part; macromolecular complex; intracellular part; cell; organelle part; non-membrane-bounded organelle; organelle; ribosomal subunit; cell part; intracellular; ribonucleoprotein complex; cytoplasmic part;	organic cyclic compound binding; heterocyclic compound binding; RNA binding; binding; nucleic acid binding; structural molecule activity; structural constituent of ribosome; rRNA binding;	K02997	RP-S9e; small subunit ribosomal protein S9e	dre03010 Ribosome - Danio rerio (zebrafish);	IPR001912; IPR002942;	Ribosomal protein S4/S9, N-terminal; RNA-binding S4 domain;
F1QYU7	S-adenosylmethionine synthase	mat2aa	43.671	6.1	3	0.88	0.00214998	cytosol	cofactor biosynthetic process; nucleoside metabolic process; purine nucleoside metabolic process; cellular aromatic compound metabolic process; methane metabolic process; cellular modified amino acid biosynthetic process; single-organism process; nucleoside biosynthetic process; purine ribonucleoside biosynthetic process; biosynthetic process; organonitrogen compound biosynthetic process; anaerob…		ATP binding; nucleoside phosphate binding; nucleoside binding; ion binding; nucleotide binding; methionine adenosyltransferase activity; organic cyclic compound binding; heterocyclic compound binding; ribonucleoside binding; carbohydrate derivative binding; catalytic activity; ribonucleotide binding; binding; purine ribonucleoside binding; transferase activity, transferring alkyl or aryl (other t…	K00789	metK; S-adenosylmethionine synthetase [EC:2.5.1.6]	dre01230 Biosynthesis of amino acids - Danio rerio (zebrafish); dre01100 Metabolic pathways - Danio rerio (zebrafish); dre00270 Cysteine and methionine metabolism - Danio rerio (zebrafish);	IPR022636; IPR022628; IPR022630; IPR022629;	S-adenosylmethionine synthetase superfamily; S-adenosylmethionine synthetase, N-terminal; S-adenosylmethionine synthetase, C-terminal; S-adenosylmethionine synthetase, central domain;
Q7ZWD1	"Proteasome (Prosome, macropain) 26S subunit, ATPase, 1a"	psmc1a	49.146	22.3	7	0.949	0.00217294		organic substance catabolic process; metabolic process; protein catabolic process; macromolecule catabolic process; macromolecule metabolic process; protein metabolic process; primary metabolic process; catabolic process; organic substance metabolic process;	proteasome complex; cell part; intracellular; cytoplasm; macromolecular complex; intracellular part; protein complex; cell;	ATP binding; nucleoside phosphate binding; nucleoside binding; ion binding; hydrolase activity, acting on acid anhydrides; hydrolase activity; nucleotide binding; nucleoside-triphosphatase activity; organic cyclic compound binding; heterocyclic compound binding; ribonucleoside binding; carbohydrate derivative binding; pyrophosphatase activity; catalytic activity; ribonucleotide binding; binding; …
Q503D8	Thioredoxin-like protein	txndc12	19.06	13.4	2	1.222	0.00222458		regulation of cellular process; homeostatic process; regulation of biological quality; regulation of biological process; cell redox homeostasis; single-organism cellular process; cellular homeostasis; single-organism process; cellular process; biological regulation;
Q7T391	Annexin	anxa11a	51.425	19.9	8	1.158	0.00222995	nuclear			calcium-dependent phospholipid binding; binding; phospholipid binding; ion binding; lipid binding; metal ion binding; cation binding; anion binding; calcium ion binding;
Q7SXM2	Phospholipase A2-activating protein	plaa	86.236	8.9	6	0.715	0.00226689
Q6NXD2	Charged multivesicular body protein 2b	chmp2b	24.016	12.6	3	1.588	0.00235842	cytosol	establishment of protein localization; transport; organic substance transport; localization; macromolecule localization; protein localization; protein transport; establishment of localization;	membrane; endosome membrane; intracellular organelle; bounding membrane of organelle; late endosome; organelle membrane; intracellular organelle part; cytoplasm; endosomal part; endomembrane system; intracellular part; cytosol; cell; organelle part; organelle; intracellular membrane-bounded organelle; late endosome membrane; intracellular; cell part; endosome; membrane-bounded organelle; cytoplas…		K12192	CHMP2B; charged multivesicular body protein 2B	dre04144 Endocytosis - Danio rerio (zebrafish);
A0A140LFZ3	ATP-dependent 6-phosphofructokinase	pfklb	82.19	8.4	3	0.802	0.00238441
Q568V3	F-box only protein 50	nccrp1	27.256	13.1	3	1.455	0.00244954	cytosol	organic substance catabolic process; metabolic process; protein catabolic process; macromolecule catabolic process; macromolecule metabolic process; protein metabolic process; primary metabolic process; catabolic process; organic substance metabolic process;						IPR007397; IPR008979;	F-box associated (FBA) domain; Galactose-binding domain-like;
Q6PBZ1	Ribosomal protein L7a	rpl7a	30.01	28.2	7	0.729	0.00254436	plasma membrane	cellular component biogenesis; ribosome biogenesis; ribonucleoprotein complex biogenesis; cellular component organization or biogenesis;	ribosome; organelle; intracellular organelle; intracellular non-membrane-bounded organelle; cell part; intracellular; cytoplasm; macromolecular complex; intracellular part; cell; ribonucleoprotein complex; cytoplasmic part; non-membrane-bounded organelle;		K02936	RP-L7Ae; large subunit ribosomal protein L7Ae	dre03010 Ribosome - Danio rerio (zebrafish);	IPR029064; IPR004038;	50S ribosomal protein L30e-like; Ribosomal protein L7Ae/L30e/S12e/Gadd45;
Q7ZW96	Low density lipoprotein receptor-related protein associated protein 1	lrpap1	39.415	7.9	3	1.957	0.00264062			organelle; intracellular membrane-bounded organelle; intracellular organelle; endoplasmic reticulum; cell part; intracellular; cytoplasm; endomembrane system; intracellular part; membrane-bounded organelle; cell; cytoplasmic part;	carbohydrate derivative binding; anion binding; heparin binding; glycosaminoglycan binding; sulfur compound binding; binding; ion binding;
F1R2U4	Proteasome subunit alpha type	psma6a	25.892	31.9	7	0.901	0.00269976	cytosol	modification-dependent macromolecule catabolic process; cellular macromolecule catabolic process; proteolysis involved in cellular protein catabolic process; cellular protein catabolic process; modification-dependent protein catabolic process; cellular protein metabolic process; ubiquitin-dependent protein catabolic process; primary metabolic process; cellular metabolic process; organic substance…	intracellular organelle; proteasome core complex, alpha-subunit complex; proteasome complex; cytoplasm; macromolecular complex; intracellular part; cell; intracellular membrane-bounded organelle; organelle; nucleus; intracellular; cell part; proteasome core complex; membrane-bounded organelle; protein complex;	endopeptidase activity; threonine-type endopeptidase activity; peptidase activity; catalytic activity; threonine-type peptidase activity; peptidase activity, acting on L-amino acid peptides; hydrolase activity;	K02730	PSMA6; 20S proteasome subunit alpha 1 [EC:3.4.25.1]	dre03050 Proteasome - Danio rerio (zebrafish);	IPR000426; IPR029055;	Proteasome alpha-subunit, N-terminal domain; Nucleophile aminohydrolases, N-terminal;
Q7T365	Sorcin	sri	18.959	33.1	4	0.895	0.00272908				cation binding; metal ion binding; calcium ion binding; binding; ion binding;
G1K2N0	40S ribosomal protein S25	rps25	14.655	40.2	6	1.581	0.00273388	nuclear				K02975	RP-S25e; small subunit ribosomal protein S25e	dre03010 Ribosome - Danio rerio (zebrafish);
Q7SXH8	Coagulation factor II (Thrombin)	f2	59.559	5.2	3	1.228	0.00291537		single-multicellular organism process; blood coagulation; regulation of biological quality; regulation of body fluid levels; response to stress; single-organism process; primary metabolic process; response to stimulus; multicellular organismal process; hemostasis; organic substance metabolic process; response to wounding; metabolic process; wound healing; proteolysis; macromolecule metabolic proc…	extracellular region;	serine-type endopeptidase activity; endopeptidase activity; peptidase activity; catalytic activity; serine hydrolase activity; binding; serine-type peptidase activity; ion binding; peptidase activity, acting on L-amino acid peptides; metal ion binding; cation binding; hydrolase activity; calcium ion binding;
Q58EM3	Alpha-mannosidase	man2b1	111.54	15.6	11	1.169	0.00291978		single-organism carbohydrate metabolic process; metabolic process; single-organism metabolic process; monosaccharide metabolic process; single-organism process; mannose metabolic process; primary metabolic process; carbohydrate metabolic process; organic substance metabolic process; hexose metabolic process;		mannosidase activity; transition metal ion binding; catalytic activity; binding; ion binding; alpha-mannosidase activity; hydrolase activity, acting on glycosyl bonds; cation binding; metal ion binding; hydrolase activity, hydrolyzing O-glycosyl compounds; carbohydrate binding; hydrolase activity; zinc ion binding;
Q6PGX9	Dopey family member 2	dopey2	86.791	8	3	0.446	0.00293032
A0A0R4I9F5	Dolichyl-diphosphooligosaccharide--protein glycosyltransferase 48 kDa subunit	ddost	48.533	9.1	4	0.788	0.00295901
Q4V9J1	DNA helicase	mcm6l	93.209	14.6	10	0.901	0.00303316		DNA replication; cellular aromatic compound metabolic process; DNA metabolic process; organic cyclic compound metabolic process; nitrogen compound metabolic process; biosynthetic process; primary metabolic process; organic substance biosynthetic process; cellular metabolic process; cellular biosynthetic process; organic substance metabolic process; metabolic process; cellular macromolecule biosyn…	organelle; intracellular membrane-bounded organelle; intracellular organelle; nucleus; cell part; intracellular; intracellular part; membrane-bounded organelle; cell;	DNA binding; ATP binding; nucleoside phosphate binding; nucleoside binding; ion binding; nucleotide binding; organic cyclic compound binding; heterocyclic compound binding; ribonucleoside binding; carbohydrate derivative binding; ribonucleotide binding; binding; nucleic acid binding; purine ribonucleoside binding; anion binding; purine ribonucleotide binding; adenyl ribonucleotide binding; adenyl…
Q9DF44	20 beta-hydroxysteroid dehydrogenase	cbr1l	29.979	34.3	6	0.806	0.00315147		single-organism process; metabolic process; oxidation-reduction process; single-organism metabolic process;		organic cyclic compound binding; heterocyclic compound binding; nucleoside phosphate binding; catalytic activity; binding; nucleotide binding; small molecule binding; oxidoreductase activity;
Q7ZTI0	Sjogren syndrome antigen B (Autoantigen La)	ssb	46.137	23.9	8	1.287	0.00325902	nuclear	RNA processing; cellular aromatic compound metabolic process; organic cyclic compound metabolic process; nitrogen compound metabolic process; primary metabolic process; cellular metabolic process; organic substance metabolic process; RNA metabolic process; metabolic process; nucleic acid metabolic process; heterocycle metabolic process; nucleobase-containing compound metabolic process; cellular m…	organelle; intracellular membrane-bounded organelle; intracellular organelle; nucleus; cell part; intracellular; macromolecular complex; intracellular part; ribonucleoprotein complex; membrane-bounded organelle; cell;	organic cyclic compound binding; heterocyclic compound binding; RNA binding; nucleoside phosphate binding; binding; nucleic acid binding; nucleotide binding; small molecule binding;	K11090			IPR011991; IPR006630; IPR000504; IPR012677; IPR014886;	Winged helix-turn-helix DNA-binding domain; RNA-binding protein Lupus La; RNA recognition motif domain; Nucleotide-binding, alpha-beta plait; RNA-binding motif;
Q6NXC1	Uncharacterized protein	rbm4.3	38.235	29.6	9	1.162	0.00329315	cytosol			organic cyclic compound binding; heterocyclic compound binding; nucleoside phosphate binding; binding; nucleic acid binding; nucleotide binding; small molecule binding;				IPR000504; IPR012677;	RNA recognition motif domain; Nucleotide-binding, alpha-beta plait;
Q5BLI2	Vars protein (Fragment)	vars	79.577	5	3	0.743	0.00329712		regulation of cellular process; regulation of biological quality; cellular aromatic compound metabolic process; regulation of macromolecule metabolic process; posttranscriptional regulation of gene expression; cellular protein metabolic process; single-organism process; biosynthetic process; tRNA aminoacylation; cellular metabolic process; organic substance metabolic process; metabolic process; c…	intracellular part; cell; cell part; intracellular; cytoplasm;	ligase activity, forming aminoacyl-tRNA and related compounds; ATP binding; aminoacyl-tRNA editing activity; nucleoside phosphate binding; carboxylic ester hydrolase activity; ligase activity, forming carbon-oxygen bonds; ligase activity; nucleoside binding; ion binding; hydrolase activity; nucleotide binding; organic cyclic compound binding; heterocyclic compound binding; ribonucleoside binding;…
Q503E3	Protein arginine N-methyltransferase 5	prmt5	71.89	4.3	2	0.708	0.00330026		regulation of cellular process; regulation of skeletal muscle tissue development; regulation of muscle organ development; cellular protein metabolic process; cellular metabolic process; regulation of multicellular organismal process; methylation; organic substance metabolic process; metabolic process; protein alkylation; regulation of skeletal muscle fiber development; protein methylation; regula…		S-adenosylmethionine-dependent methyltransferase activity; transferase activity, transferring one-carbon groups; methyltransferase activity; catalytic activity; transferase activity;
F1QUS3	Uncharacterized protein	zp2.5	46.752	24.8	2	0.099	0.00336551	extracellular		extracellular region;					IPR000519; IPR001507;	P-type trefoil; Zona pellucida domain;
Q5XJA5	Zgc:103482	zgc:103482	38.622	23.9	7	1.397	0.00342069
F1QXG4	Staphylococcal nuclease domain-containing protein 1	snd1	102.28	17.9	15	0.841	0.00347916	mitochondria	regulation of gene expression; cellular aromatic compound metabolic process; negative regulation of gene expression; regulation of macromolecule metabolic process; single-organism cellular process; nitrogen compound metabolic process; organic cyclic compound metabolic process; single-organism process; negative regulation of biological process; primary metabolic process; cellular metabolic process…	cell part; intracellular; macromolecular complex; intracellular part; RNAi effector complex; ribonucleoprotein complex; cell; RISC complex;	organic cyclic compound binding; heterocyclic compound binding; catalytic activity; binding; nucleic acid binding; nuclease activity; hydrolase activity, acting on ester bonds; hydrolase activity;	K15979			IPR016071; IPR002999;	Staphylococcal nuclease (SNase-like), OB-fold; Tudor domain;
Q6DRC4	Eukaryotic translation initiation factor 3 subunit G	eif3g	32.843	15.4	4	1.518	0.00348121	nuclear	cellular protein metabolic process; biosynthetic process; primary metabolic process; organic substance biosynthetic process; cellular metabolic process; cellular biosynthetic process; organic substance metabolic process; metabolic process; cellular macromolecule biosynthetic process; translational initiation; cellular macromolecule metabolic process; gene expression; macromolecule metabolic proce…	cell part; intracellular; cytoplasm; macromolecular complex; intracellular part; protein complex; cell; cytoplasmic part; eukaryotic translation initiation factor 3 complex;	organic cyclic compound binding; heterocyclic compound binding; RNA binding; translation factor activity, nucleic acid binding; nucleoside phosphate binding; binding; nucleic acid binding; translation initiation factor activity; nucleotide binding; small molecule binding;	K03248	EIF3G; translation initiation factor 3 subunit G	dre03013 RNA transport - Danio rerio (zebrafish);	IPR000504; IPR024675; IPR012677;	RNA recognition motif domain; Eukaryotic translation initiation factor 3 subunit G, N-terminal; Nucleotide-binding, alpha-beta plait;
A0A0R4IYU4	Uncharacterized protein	stoml2	39.467	18.9	5	1.289	0.00350421
F1QRM9	Uncharacterized protein	npepps	103.92	7.1	6	0.846	0.00358972	mitochondria	proteolysis; metabolic process; macromolecule metabolic process; protein metabolic process; primary metabolic process; organic substance metabolic process;		endopeptidase activity; metalloendopeptidase activity; peptidase activity; exopeptidase activity; transition metal ion binding; catalytic activity; binding; ion binding; cation binding; metal ion binding; peptidase activity, acting on L-amino acid peptides; metallopeptidase activity; hydrolase activity; aminopeptidase activity; zinc ion binding;	K08776			IPR014782; IPR024571;	Peptidase M1, membrane alanine aminopeptidase, N-terminal; ERAP1-like C-terminal domain;
A8KBP7	Zgc:171750 protein	zgc:173856	79.53	4.8	2	0.115	0.00363178
Q7SXI1	Cox7a2l protein	cox7a3	12.591	26.1	2	0.907	0.00367572	mitochondria		membrane; intracellular organelle; mitochondrial part; organelle membrane; cytoplasm; intracellular organelle part; organelle envelope; intracellular part; cell; mitochondrial membrane part; organelle part; mitochondrion; mitochondrial respiratory chain; organelle; mitochondrial envelope; intracellular membrane-bounded organelle; intracellular; cell part; membrane part; envelope; organelle inner …	ion transmembrane transporter activity; substrate-specific transporter activity; monovalent inorganic cation transmembrane transporter activity; oxidoreductase activity, acting on a heme group of donors, oxygen as acceptor; oxidoreductase activity, acting on a heme group of donors; hydrogen ion transmembrane transporter activity; heme-copper terminal oxidase activity; oxidoreductase activity; sub…	K02270	COX7A; cytochrome c oxidase subunit 7a	dre04260 Cardiac muscle contraction - Danio rerio (zebrafish); dre00190 Oxidative phosphorylation - Danio rerio (zebrafish);
Q6Q417	Ribosomal protein L7	rpl7	28.445	26.4	5	0.695	0.00373224	cytosol	regulation of cellular process; regulation of biological process; regulation of cell cycle; biological regulation;	ribosome; organelle; intracellular organelle; intracellular non-membrane-bounded organelle; cell part; intracellular; cytoplasm; macromolecular complex; intracellular part; cell; ribonucleoprotein complex; cytoplasmic part; non-membrane-bounded organelle;		K02937	RP-L7e; large subunit ribosomal protein L7e	dre03010 Ribosome - Danio rerio (zebrafish);	IPR012988; IPR016082;	Ribosomal protein L30, N-terminal; Ribosomal protein L30, ferredoxin-like fold domain;
Q0P4B3	Zgc:153192	nucb1	53.795	6.2	2	1.895	0.00382803				cation binding; metal ion binding; calcium ion binding; binding; ion binding;
Q7ZW20	"Tyrosine 3-monooxygenase/tryptophan 5-monooxygenase activation protein, epsilon polypeptide 1"	ywhae1	29.072	27.1	4	0.883	0.00385615	cytosol			monooxygenase activity; catalytic activity; oxidoreductase activity;	K06630	YWHAE; 14-3-3 protein epsilon	dre04110 Cell cycle - Danio rerio (zebrafish); dre04114 Oocyte meiosis - Danio rerio (zebrafish);	IPR023410;	14-3-3 domain;
F1QYM4	Uncharacterized protein	eif4h	27.488	15.6	3	1.231	0.0039212	nuclear							IPR000504; IPR012677;	RNA recognition motif domain; Nucleotide-binding, alpha-beta plait;
Q7ZV16	Eukaryotic translation elongation factor 1 beta 2	eef1b2	24.485	24	4	0.876	0.0042007			cell part; intracellular; cytoplasm; macromolecular complex; intracellular part; protein complex; cell; cytoplasmic part; eukaryotic translation elongation factor 1 complex;	organic cyclic compound binding; heterocyclic compound binding; RNA binding; translation factor activity, nucleic acid binding; translation elongation factor activity; binding; nucleic acid binding;
B2GSH9	"ATPase inhibitor B, mitochondrial"	atpif1b	12.157	16.8	2	1.862	0.00420386
Q6TNV0	Cytochrome c oxidase subunit IV isoform 1	cox4i1	19.385	17.2	3	0.829	0.00427518	mitochondria	response to oxygen levels; response to decreased oxygen levels; response to stimulus; response to stress; response to abiotic stimulus; response to hypoxia;		ion transmembrane transporter activity; substrate-specific transporter activity; monovalent inorganic cation transmembrane transporter activity; oxidoreductase activity, acting on a heme group of donors, oxygen as acceptor; oxidoreductase activity, acting on a heme group of donors; hydrogen ion transmembrane transporter activity; heme-copper terminal oxidase activity; oxidoreductase activity; sub…	K02263	COX4; cytochrome c oxidase subunit 4	dre04260 Cardiac muscle contraction - Danio rerio (zebrafish); dre01100 Metabolic pathways - Danio rerio (zebrafish); dre00190 Oxidative phosphorylation - Danio rerio (zebrafish);
E9QFI0	Uncharacterized protein	tceb2	12.757	40.4	4	1.432	0.0044195	cytosol				K03873	TCEB2; transcription elongation factor B, polypeptide 2	dre04120 Ubiquitin mediated proteolysis - Danio rerio (zebrafish);	IPR029071; IPR000626;	Ubiquitin-related domain; Ubiquitin-like;
F1Q7L0	Uncharacterized protein (Fragment)	vtg4	149.24	69.4	5	1.603	0.00472709	plasma membrane			lipid transporter activity; substrate-specific transporter activity; transporter activity;				IPR011030; IPR015817; IPR015818; IPR001747; IPR015819; IPR015258; IPR015816; IPR015255;	Vitellinogen, superhelical; Vitellinogen, open beta-sheet, subdomain 1; Vitellinogen, open beta-sheet, subdomain 2; Lipid transport protein, N-terminal; Lipid transport protein, beta-sheet shell; Vitellinogen, beta-sheet shell; Vitellinogen, beta-sheet N-terminal; Vitellinogen, open beta-sheet;
Q502E4	"NADH dehydrogenase (Ubiquinone) Fe-S protein 4, (NADH-coenzyme Q reductase)"	ndufs4	19.005	13.7	2	1.598	0.0048685	mitochondria	metabolic process; generation of precursor metabolites and energy; single-organism metabolic process; oxidation-reduction process; single-organism cellular process; electron transport chain; single-organism process; cellular metabolic process; cellular process;	membrane; intracellular organelle; mitochondrial part; organelle membrane; organelle envelope; intracellular organelle part; cytoplasm; intracellular part; cell; organelle part; mitochondrion; mitochondrial envelope; intracellular membrane-bounded organelle; organelle; cell part; intracellular; envelope; organelle inner membrane; membrane-bounded organelle; mitochondrial inner membrane; mitochond…	oxidoreductase activity, acting on NAD(P)H; catalytic activity; oxidoreductase activity;	K03937	NDUFS4; NADH dehydrogenase (ubiquinone) Fe-S protein 4	dre01100 Metabolic pathways - Danio rerio (zebrafish); dre00190 Oxidative phosphorylation - Danio rerio (zebrafish);
A0A0F6PK88	"Adenylate kinase 2, mitochondrial"	ak2	25.834	9.4	2	1.056	0.00490962
Q6P0I2	Proteasome subunit alpha type	psma8	28.1	21.1	5	1.634	0.00504199	cytosol	modification-dependent macromolecule catabolic process; cellular macromolecule catabolic process; proteolysis involved in cellular protein catabolic process; cellular protein catabolic process; modification-dependent protein catabolic process; cellular protein metabolic process; ubiquitin-dependent protein catabolic process; primary metabolic process; cellular metabolic process; organic substance…	intracellular organelle; proteasome core complex, alpha-subunit complex; proteasome complex; cytoplasm; macromolecular complex; intracellular part; cell; intracellular membrane-bounded organelle; organelle; nucleus; intracellular; cell part; proteasome core complex; membrane-bounded organelle; protein complex;	endopeptidase activity; threonine-type endopeptidase activity; peptidase activity; catalytic activity; threonine-type peptidase activity; peptidase activity, acting on L-amino acid peptides; hydrolase activity;	K02731	PSMA7; 20S proteasome subunit alpha 4 [EC:3.4.25.1]	dre03050 Proteasome - Danio rerio (zebrafish);	IPR029055; IPR000426;	Nucleophile aminohydrolases, N-terminal; Proteasome alpha-subunit, N-terminal domain;
Q7ZW23	Thioredoxin-like 1	txnl1	32.001	21.1	4	0.924	0.00515456		regulation of cellular process; regulation of biological quality; small molecule metabolic process; cell redox homeostasis; single-organism cellular process; ether metabolic process; cellular homeostasis; single-organism process; organic substance metabolic process; homeostatic process; metabolic process; regulation of biological process; single-organism metabolic process; glycerol ether metaboli…		protein disulfide oxidoreductase activity; oxidoreductase activity, acting on a sulfur group of donors; disulfide oxidoreductase activity; electron carrier activity; catalytic activity; oxidoreductase activity;
Q502H6	"Cathepsin S, b.1"	ctssb.1	36.35	10.9	3	1.37	0.00529424		proteolysis; metabolic process; macromolecule metabolic process; protein metabolic process; primary metabolic process; organic substance metabolic process;		peptidase activity, acting on L-amino acid peptides; cysteine-type peptidase activity; hydrolase activity; peptidase activity; catalytic activity;
F1QF15	Actin-related protein 2-A	actr2a	44.693	5.1	2	0.831	0.00532638	cytosol				K17260
E9QCA0	Uncharacterized protein (Fragment)	snap29	26.049	11.2	2	1.412	0.00537956	nuclear
Q6P3G9	Thioredoxin domain containing 4 (Endoplasmic reticulum)	erp44	46.986	15.2	5	1.035	0.00537966	cytosol,peroxisome	regulation of cellular process; homeostatic process; regulation of biological quality; regulation of biological process; cell redox homeostasis; single-organism cellular process; cellular homeostasis; single-organism process; cellular process; biological regulation;			K17264			IPR013766; IPR012336;	Thioredoxin domain; Thioredoxin-like fold;
Q561Y1	"Proteasome (Prosome, macropain) 26S subunit, non-ATPase, 4"	psmd4b	40.2	16.7	5	1.183	0.00543206	cytoskeleton		proteasome complex; cell part; intracellular; macromolecular complex; intracellular part; protein complex; cell;		K03029	PSMD4; 26S proteasome regulatory subunit N10	dre03050 Proteasome - Danio rerio (zebrafish);	IPR002035;	von Willebrand factor, type A;
Q9IAD3	Nucleoside diphosphate kinase	nme2b.1	17.234	40.5	5	1.181	0.00546843		purine nucleoside metabolic process; nucleoside metabolic process; pyrimidine ribonucleoside biosynthetic process; pyrimidine nucleoside triphosphate metabolic process; nucleotide metabolic process; single-organism process; purine ribonucleoside biosynthetic process; nucleoside biosynthetic process; biosynthetic process; CTP metabolic process; cellular metabolic process; phosphate-containing comp…		ATP binding; nucleoside phosphate binding; nucleoside diphosphate kinase activity; nucleobase-containing compound kinase activity; nucleoside binding; ion binding; nucleotide binding; phosphotransferase activity, phosphate group as acceptor; organic cyclic compound binding; heterocyclic compound binding; ribonucleoside binding; carbohydrate derivative binding; kinase activity; catalytic activity;…
Q803B5	Uncharacterized protein	dnpep	51.23	11.7	4	0.851	0.00560675	cytosol,nuclear	proteolysis; metabolic process; macromolecule metabolic process; protein metabolic process; primary metabolic process; organic substance metabolic process;		peptidase activity; exopeptidase activity; transition metal ion binding; catalytic activity; binding; ion binding; cation binding; metal ion binding; peptidase activity, acting on L-amino acid peptides; hydrolase activity; aminopeptidase activity; metallopeptidase activity; zinc ion binding;	K01267			IPR023358;	Peptidase M18, domain 2;
Q803U3	"Phosphatidylinositol transfer protein, alpha"	pitpnaa	31.873	18.1	5	0.765	0.00561767		cellular component organization; single-multicellular organism process; cellular developmental process; neuron development; neurogenesis; cellular component morphogenesis; single-organism process; cell development; establishment of localization; cell morphogenesis involved in differentiation; anatomical structure morphogenesis; cell differentiation; cell morphogenesis involved in neuron different…	organelle; intracellular membrane-bounded organelle; intracellular organelle; nucleus; cell part; intracellular; cytoplasm; intracellular part; membrane-bounded organelle; cytosol; cell; cytoplasmic part;
Q58EG2	Erlin-1	erlin1	38.319	16.4	4	0.938	0.00562628	endoplasmic reticulum		membrane; intracellular organelle; endoplasmic reticulum; nuclear outer membrane-endoplasmic reticulum membrane network; bounding membrane of organelle; organelle membrane; cytoplasm; intracellular organelle part; intrinsic component of membrane; endomembrane system; intracellular part; cell; integral component of membrane; organelle part; intracellular membrane-bounded organelle; organelle; endo…
B3DFP2	UPF0723 protein C11orf83 homolog	si:dkey-88p24.9	8.649	25.6	2	1.062	0.00565753	extracellular		extracellular region;
F1Q6Z9	Uncharacterized protein	ganab	106.89	13.4	8	0.82	0.00575699	plasma membrane	metabolic process; carbohydrate metabolic process; primary metabolic process; organic substance metabolic process;		hydrolase activity, hydrolyzing O-glycosyl compounds; carbohydrate binding; hydrolase activity; catalytic activity; binding; hydrolase activity, acting on glycosyl bonds;				IPR011013; IPR025887; IPR017853;	Galactose mutarotase-like domain; Glycoside hydrolase family 31, N-terminal domain; Glycoside hydrolase, superfamily;
E9QBV1	Clathrin heavy chain	cltcb	191.63	11.9	3	0.791	0.00579992	cytosol	establishment of protein localization; transport; intracellular transport; cellular macromolecule localization; establishment of localization in cell; vesicle-mediated transport; intracellular protein transport; organic substance transport; protein localization; macromolecule localization; cellular protein localization; localization; protein transport; establishment of localization; cellular loca…	transport vesicle membrane; membrane; clathrin coat of trans-Golgi network vesicle; cytoplasmic vesicle; organelle membrane; membrane-bounded vesicle; cell periphery; cytoplasmic membrane-bounded vesicle; vesicle; Golgi-associated vesicle membrane; cytoplasm; cytoplasmic vesicle part; macromolecular complex; intracellular part; vesicle coat; cell; organelle part; coated vesicle membrane; trans-Go…	structural molecule activity;	K04646	CLTC; clathrin heavy chain	dre04144 Endocytosis - Danio rerio (zebrafish); dre04142 Lysosome - Danio rerio (zebrafish);	IPR016025; IPR015348; IPR011990; IPR016024; IPR001473;	Clathrin, heavy chain, linker/propeller domain; Clathrin, heavy chain, linker, core motif; Tetratricopeptide-like helical domain; Armadillo-type fold; Clathrin, heavy chain, propeller, N-terminal;
Q7ZUP6	Isocitrate dehydrogenase [NADP]	idh2	50.396	27.4	12	0.823	0.00591816		tricarboxylic acid metabolic process; oxidation-reduction process; small molecule metabolic process; tricarboxylic acid cycle; single-organism cellular process; single-organism process; isocitrate metabolic process; primary metabolic process; cellular respiration; cellular metabolic process; organic substance metabolic process; citrate metabolic process; metabolic process; generation of precursor…		magnesium ion binding; nucleoside phosphate binding; ion binding; isocitrate dehydrogenase activity; nucleotide binding; cofactor binding; oxidoreductase activity; oxidoreductase activity, acting on CH-OH group of donors; heterocyclic compound binding; organic cyclic compound binding; oxidoreductase activity, acting on the CH-OH group of donors, NAD or NADP as acceptor; catalytic activity; NAD bi…
Q6NWD6	Si:dkey-16k6.1 protein (Fragment)	capza1b	32.38	29	4	1.209	0.0059872		cellular component organization; single-organism organelle organization; actin cytoskeleton organization; organelle organization; actin filament-based process; single-organism cellular process; single-organism process; cytoskeleton organization; cellular process; cellular component organization or biogenesis;	intracellular organelle; intracellular non-membrane-bounded organelle; cytoskeletal part; intracellular organelle part; F-actin capping protein complex; macromolecular complex; intracellular part; cell; actin cytoskeleton; organelle part; non-membrane-bounded organelle; organelle; cytoskeleton; cell part; intracellular; protein complex;
Q6TEN7	40S ribosomal protein S24	rps24	12.169	42.9	4	1.314	0.00604375		cellular protein metabolic process; biosynthetic process; primary metabolic process; cellular metabolic process; organic substance biosynthetic process; cellular biosynthetic process; organic substance metabolic process; metabolic process; cellular macromolecule biosynthetic process; cellular macromolecule metabolic process; gene expression; macromolecule metabolic process; protein metabolic proc…	ribosome; organelle; intracellular organelle; intracellular non-membrane-bounded organelle; cell part; intracellular; cytoplasm; macromolecular complex; intracellular part; cell; ribonucleoprotein complex; cytoplasmic part; non-membrane-bounded organelle;	organic cyclic compound binding; heterocyclic compound binding; nucleoside phosphate binding; binding; nucleotide binding; structural molecule activity; structural constituent of ribosome; small molecule binding;
Q1LV08	Nuclear pore complex protein Nup93	nup93	93.123	2.9	2	0.785	0.00606525	cytosol	transport; localization; establishment of localization;	intracellular organelle; membrane; nuclear pore; nuclear envelope; pore complex; intracellular organelle part; organelle envelope; macromolecular complex; intrinsic component of membrane; endomembrane system; intracellular part; cell; integral component of membrane; organelle part; intracellular membrane-bounded organelle; organelle; nucleus; intracellular; cell part; membrane part; envelope; pro…		K14309	NUP93; nuclear pore complex protein Nup93	dre03013 RNA transport - Danio rerio (zebrafish);
B2GP30	Fructose-bisphosphate aldolase C-B	aldocb	39.259	12.1	4	0.84	0.00617891
Q7ZV45	"Solute carrier family 25 (Mitochondrial carrier phosphate carrier), member 3"	slc25a3b	39.306	4.5	2	0.722	0.00622113		transport; localization; establishment of localization;	intrinsic component of membrane; membrane; integral component of membrane; membrane part;
A0A0R4IW23	Uncharacterized protein	prps1a	30.737	20.3	4	0.801	0.00622559
Q5XFY0	Phosphoglucomutase 3	pgm3	59.732	7.7	4	0.735	0.00645352		nucleotide-sugar biosynthetic process; single-multicellular organism process; nucleotide biosynthetic process; cellular aromatic compound metabolic process; nucleotide metabolic process; single-organism process; biosynthetic process; cellular metabolic process; phosphate-containing compound metabolic process; organic substance metabolic process; metabolic process; heterocycle metabolic process; c…	cell part; intracellular; cytoplasm; intracellular part; cytosol; cell; cytoplasmic part;	magnesium ion binding; isomerase activity; phosphoacetylglucosamine mutase activity; catalytic activity; binding; intramolecular transferase activity, phosphotransferases; ion binding; metal ion binding; cation binding; intramolecular transferase activity;
Q5BJ17	Elongation factor Tu	tufm	49.244	14.5	6	0.887	0.00665522	mitochondria		cell; intracellular; cell part;	nucleoside phosphate binding; translation elongation factor activity; hydrolase activity, acting on acid anhydrides; hydrolase activity; organic cyclic compound binding; heterocyclic compound binding; pyrophosphatase activity; catalytic activity; ribonucleotide binding; binding; GTPase activity; purine ribonucleoside binding; anion binding; hydrolase activity, acting on acid anhydrides, in phosph…	K02358			IPR004160; IPR004161; IPR009001; IPR027417; IPR000795; IPR009000;	Translation elongation factor EFTu/EF1A, C-terminal; Translation elongation factor EFTu/EF1A, domain 2; Translation elongation factor EF1A/initiation factor IF2gamma, C-terminal; P-loop containing nucleoside triphosphate hydrolase; Elongation factor, GTP-binding domain; Translation protein, beta-barrel domain;
Q6NZS4	tRNA-splicing ligase RtcB homolog	rtcb	55.338	6.3	3	0.807	0.00687066	cytosol	RNA processing; ncRNA processing; cellular aromatic compound metabolic process; organic cyclic compound metabolic process; nitrogen compound metabolic process; primary metabolic process; cellular metabolic process; organic substance metabolic process; RNA metabolic process; metabolic process; RNA splicing, via endonucleolytic cleavage and ligation; tRNA metabolic process; tRNA splicing, via endon…	tRNA-splicing ligase complex; cell part; intracellular; cytoplasm; macromolecular complex; intracellular part; protein complex; cell;	ATP binding; nucleoside phosphate binding; ligase activity; nucleoside binding; ion binding; ligase activity, forming phosphoric ester bonds; nucleotide binding; organic cyclic compound binding; heterocyclic compound binding; ribonucleoside binding; carbohydrate derivative binding; catalytic activity; ribonucleotide binding; binding; purine ribonucleoside binding; metal ion binding; cation bindin…	K14415
Q6DHT4	Uncharacterized protein	aldh6a1	57.119	17.1	8	0.907	0.00687931	mitochondria			oxidoreductase activity, acting on the aldehyde or oxo group of donors, NAD or NADP as acceptor; methylmalonate-semialdehyde dehydrogenase (acylating) activity; catalytic activity; oxidoreductase activity; oxidoreductase activity, acting on the aldehyde or oxo group of donors;	K00140	mmsA; malonate-semialdehyde dehydrogenase (acetylating) / methylmalonate-semialdehyde dehydrogenase [EC:1.2.1.18 1.2.1.27]	dre00410 beta-Alanine metabolism - Danio rerio (zebrafish); dre01200 Carbon metabolism - Danio rerio (zebrafish); dre01100 Metabolic pathways - Danio rerio (zebrafish); dre00562 Inositol phosphate metabolism - Danio rerio (zebrafish); dre00280 Valine, leucine and isoleucine degradation - Danio rerio (zebrafish); dre00640 Propanoate metabolism - Danio rerio (zebrafish);	IPR016161; IPR015590; IPR016162; IPR016163;	Aldehyde/histidinol dehydrogenase; Aldehyde dehydrogenase domain; Aldehyde dehydrogenase, N-terminal; Aldehyde dehydrogenase, C-terminal;
F1QUV7	Uncharacterized protein	gars	78.296	5.7	3	0.834	0.00696536	mitochondria	glycyl-tRNA aminoacylation; cellular aromatic compound metabolic process; cellular protein metabolic process; single-organism process; biosynthetic process; tRNA aminoacylation; cellular metabolic process; organic substance metabolic process; metabolic process; cellular amino acid metabolic process; heterocycle metabolic process; nucleobase-containing compound metabolic process; cellular nitrogen…	intracellular part; cell; cell part; intracellular; cytoplasm;	ligase activity, forming aminoacyl-tRNA and related compounds; ATP binding; nucleoside phosphate binding; ligase activity, forming carbon-oxygen bonds; ligase activity; nucleoside binding; ion binding; nucleotide binding; organic cyclic compound binding; heterocyclic compound binding; glycine-tRNA ligase activity; ribonucleoside binding; carbohydrate derivative binding; catalytic activity; ribonu…	K01880	GARS; glycyl-tRNA synthetase [EC:6.1.1.14]	dre00970 Aminoacyl-tRNA biosynthesis - Danio rerio (zebrafish);	IPR002314; IPR009068; IPR004154; IPR000738; IPR006195;	Aminoacyl-tRNA synthetase, class II (G/ H/ P/ S), conserved domain; S15/NS1, RNA-binding; Anticodon-binding; WHEP-TRS; Aminoacyl-tRNA synthetase, class II;
K7DYN8	Uncharacterized protein (Fragment)	si:ch211-140m22.7	11.969	25.9	2	1.707	0.00717365	mitochondria	nucleoside metabolic process; purine nucleoside metabolic process; purine ribonucleoside monophosphate metabolic process; nucleotide metabolic process; single-organism process; purine ribonucleoside biosynthetic process; nucleoside biosynthetic process; biosynthetic process; ribonucleoside monophosphate biosynthetic process; cellular metabolic process; phosphate-containing compound metabolic proc…	intracellular organelle; membrane; mitochondrial part; organelle membrane; organelle envelope; intracellular organelle part; cytoplasm; macromolecular complex; intracellular part; mitochondrial proton-transporting ATP synthase complex, coupling factor F(o); cell; mitochondrial membrane part; proton-transporting ATP synthase complex; mitochondrion; organelle part; intracellular membrane-bounded or…	ion transmembrane transporter activity; substrate-specific transporter activity; monovalent inorganic cation transmembrane transporter activity; inorganic cation transmembrane transporter activity; hydrogen ion transmembrane transporter activity; cation transmembrane transporter activity; substrate-specific transmembrane transporter activity; transporter activity; transmembrane transporter activi…
Q6P2M0	Zgc:77235	rpl27a	16.579	39.2	5	0.946	0.00718988		cellular protein metabolic process; biosynthetic process; primary metabolic process; cellular metabolic process; organic substance biosynthetic process; cellular biosynthetic process; organic substance metabolic process; metabolic process; cellular macromolecule biosynthetic process; cellular macromolecule metabolic process; gene expression; macromolecule metabolic process; protein metabolic proc…	ribosome; organelle; intracellular organelle; intracellular non-membrane-bounded organelle; cell part; intracellular; cytoplasm; macromolecular complex; intracellular part; cell; ribonucleoprotein complex; cytoplasmic part; non-membrane-bounded organelle;	structural constituent of ribosome; structural molecule activity;
A5D6S3	Mut protein	mut	83.517	7.3	5	0.75	0.00727642	mitochondria			organic cyclic compound binding; heterocyclic compound binding; isomerase activity; vitamin binding; catalytic activity; binding; ion binding; cation binding; metal ion binding; methylmalonyl-CoA mutase activity; cobalamin binding; intramolecular transferase activity; tetrapyrrole binding; small molecule binding;	K01847	MUT; methylmalonyl-CoA mutase [EC:5.4.99.2]	dre01200 Carbon metabolism - Danio rerio (zebrafish); dre01100 Metabolic pathways - Danio rerio (zebrafish); dre00630 Glyoxylate and dicarboxylate metabolism - Danio rerio (zebrafish); dre00280 Valine, leucine and isoleucine degradation - Danio rerio (zebrafish); dre00640 Propanoate metabolism - Danio rerio (zebrafish);	IPR014348; IPR006099; IPR006159; IPR006098; IPR016176; IPR006158;	Cobalamin (vitamin B12)-dependent enzyme, catalytic subdomain; Methylmalonyl-CoA mutase, alpha/beta chain, catalytic; Methylmalonyl-CoA mutase, C-terminal; Methylmalonyl-CoA mutase, alpha chain, catalytic; Cobalamin (vitamin B12)-dependent enzyme, catalytic; Cobalamin (vitamin B12)-binding domain;
Q6DC32	Zgc:100951	zgc:100951	19.864	16.4	2	1.567	0.00737507			cell; intracellular; cell part;	organic cyclic compound binding; heterocyclic compound binding; transition metal ion binding; binding; ion binding; nucleic acid binding; metal ion binding; cation binding; zinc ion binding;
Q4QRH6	Zgc:112265	zgc:112265	101.92	7.8	4	1.193	0.00747444
Q9IB48	Nonclathrin coat protein zeta1-COP	copz1	20.279	11.9	2	0.946	0.00755319		establishment of protein localization; transport; intracellular transport; cellular macromolecule localization; establishment of localization in cell; vesicle-mediated transport; intracellular protein transport; organic substance transport; protein localization; macromolecule localization; cellular protein localization; localization; protein transport; establishment of localization; cellular loca…	membrane; membrane part; cell part; intracellular; coated membrane; cytoplasm; macromolecular complex; intracellular part; membrane coat; protein complex; cell; cytoplasmic part;
A0A0R4IMZ8	Uncharacterized protein	kpnb1	97.466	18.2	13	0.744	0.00786775
Q8AWD0	Uncharacterized protein	vdac2	30.284	29	5	1.37	0.00787233	cytosol	developmental process; response to wounding; tissue development; response to stress; wound healing; tissue regeneration; single-organism developmental process; fin regeneration; single-organism process; regeneration; developmental growth; response to stimulus; growth; anatomical structure development;	membrane; intracellular organelle; outer membrane; mitochondrial part; bounding membrane of organelle; organelle membrane; mitochondrial outer membrane; cytoplasm; intracellular organelle part; organelle envelope; intracellular part; cell; organelle part; mitochondrion; organelle; mitochondrial envelope; intracellular membrane-bounded organelle; intracellular; cell part; envelope; organelle outer…	ion transmembrane transporter activity; passive transmembrane transporter activity; anion channel activity; substrate-specific transporter activity; channel activity; substrate-specific transmembrane transporter activity; voltage-gated ion channel activity; voltage-gated anion channel activity; substrate-specific channel activity; ion channel activity; gated channel activity; voltage-gated channe…	K15040	VDAC2; voltage-dependent anion channel protein 2	dre04020 Calcium signaling pathway - Danio rerio (zebrafish);	IPR023614;	Porin domain;
F1QPC7	Uncharacterized protein	wu:fi42e03	74.557	5.8	3	0.247	0.00794102	nuclear
B2GRH9	Superoxide dismutase [Cu-Zn]	sod1	15.953	51.3	7	1.851	0.00818362
P62247	40S ribosomal protein S8	rps8	24.093	28.8	5	0.775	0.0082142	nuclear	regulation of cellular process; cellular component biogenesis; single-multicellular organism process; ribonucleoprotein complex biogenesis; cellular aromatic compound metabolic process; cellular protein metabolic process; single-organism process; biosynthetic process; cellular metabolic process; organic substance metabolic process; maturation of SSU-rRNA from tricistronic rRNA transcript (SSU-rRN…	intracellular organelle; ribosome; intracellular non-membrane-bounded organelle; small ribosomal subunit; cytoplasm; intracellular organelle part; macromolecular complex; intracellular part; cell; cytosol; organelle part; non-membrane-bounded organelle; organelle; intracellular; ribosomal subunit; cell part; cytosolic part; ribonucleoprotein complex; cytosolic small ribosomal subunit; cytoplasmic…	structural constituent of ribosome; structural molecule activity;	K02995	RP-S8e; small subunit ribosomal protein S8e	dre03010 Ribosome - Danio rerio (zebrafish);
E7F0T8	Uncharacterized protein	si:ch211-11k18.4	50.51	6.9	3	0.78	0.0084137	plasma membrane			nucleoside phosphate binding; nucleoside binding; ion binding; hydrolase activity, acting on acid anhydrides; hydrolase activity; nucleotide binding; nucleoside-triphosphatase activity; organic cyclic compound binding; heterocyclic compound binding; ribonucleoside binding; carbohydrate derivative binding; pyrophosphatase activity; catalytic activity; ribonucleotide binding; binding; GTPase activi…				IPR001401; IPR027417;	Dynamin, GTPase domain; P-loop containing nucleoside triphosphate hydrolase;
Q6DRI2	Clathrin heavy chain	cltca	191.93	19.8	11	0.876	0.00845294		establishment of protein localization; transport; intracellular transport; cellular macromolecule localization; establishment of localization in cell; vesicle-mediated transport; intracellular protein transport; organic substance transport; protein localization; macromolecule localization; cellular protein localization; localization; protein transport; establishment of localization; cellular loca…	transport vesicle membrane; membrane; clathrin coat of trans-Golgi network vesicle; cytoplasmic vesicle; organelle membrane; membrane-bounded vesicle; cell periphery; cytoplasmic membrane-bounded vesicle; vesicle; Golgi-associated vesicle membrane; cytoplasm; cytoplasmic vesicle part; macromolecular complex; intracellular part; vesicle coat; cell; organelle part; coated vesicle membrane; trans-Go…	structural molecule activity;
Q6PH00	Hepatocyte growth factor-regulated tyrosine kinase substrate	hgs	50.112	9.4	4	1.101	0.00895921	cytosol	establishment of protein localization; transport; intracellular transport; cellular macromolecule localization; establishment of localization in cell; intracellular protein transport; organic substance transport; protein localization; macromolecule localization; cellular protein localization; localization; protein transport; establishment of localization; cellular localization;		kinase activity; catalytic activity; binding; ion binding; cation binding; metal ion binding; transferase activity; transferase activity, transferring phosphorus-containing groups;	K12182	HGS; hepatocyte growth factor-regulated tyrosine kinase substrate	dre04145 Phagosome - Danio rerio (zebrafish); dre04144 Endocytosis - Danio rerio (zebrafish);	IPR002014; IPR018205; IPR024641; IPR008942; IPR000306; IPR017455; IPR013083; IPR011011;	VHS; VHS subgroup; Hepatocyte growth factor-regulated tyrosine kinase substrate, helical domain; ENTH/VHS; FYVE zinc finger; Zinc finger, FYVE-related; Zinc finger, RING/FYVE/PHD-type; Zinc finger, FYVE/PHD-type;
A0A0R4IGK9	Catalase	cat	57.123	19.4	9	0.79	0.00905172
F1QS20	Uncharacterized protein (Fragment)	hnrnpa1b	26.621	14.6	2	1.093	0.00912429	nuclear			organic cyclic compound binding; heterocyclic compound binding; nucleoside phosphate binding; binding; nucleic acid binding; nucleotide binding; small molecule binding;				IPR000504; IPR012677;	RNA recognition motif domain; Nucleotide-binding, alpha-beta plait;
Q803G3	Serine/threonine-protein phosphatase	ppp2cb	35.562	10	3	0.753	0.00935415	cytosol			hydrolase activity; phosphoprotein phosphatase activity; catalytic activity; phosphoric ester hydrolase activity; phosphatase activity; hydrolase activity, acting on ester bonds;	K04382	PPP2C; serine/threonine-protein phosphatase 2A catalytic subunit [EC:3.1.3.16]	dre04114 Oocyte meiosis - Danio rerio (zebrafish); dre04350 TGF-beta signaling pathway - Danio rerio (zebrafish); dre04530 Tight junction - Danio rerio (zebrafish); dre04261 Adrenergic signaling in cardiomyocytes - Danio rerio (zebrafish); dre03015 mRNA surveillance pathway - Danio rerio (zebrafish);	IPR029052; IPR004843; IPR006186;	Metallo-dependent phosphatase-like; Calcineurin-like phosphoesterase domain, apaH type; Serine/threonine-specific protein phosphatase/bis(5-nucleosyl)-tetraphosphatase;
Q7SXI9	60S ribosomal protein L28	rpl28	15.639	26.8	4	0.834	0.00945397		developmental process; single-multicellular organism process; cellular protein metabolic process; single-organism process; biosynthetic process; primary metabolic process; organic substance biosynthetic process; cellular metabolic process; multicellular organismal process; cellular biosynthetic process; organic substance metabolic process; metabolic process; cellular macromolecule biosynthetic pr…	ribosome; organelle; intracellular organelle; intracellular non-membrane-bounded organelle; cell part; intracellular; cytoplasm; macromolecular complex; intracellular part; cell; ribonucleoprotein complex; cytoplasmic part; non-membrane-bounded organelle;	structural constituent of ribosome; structural molecule activity;
Q567V5	Novel protein similar to vertebrate small nuclear ribonucleoprotein D2 polypeptide 16.5kDa (SNRPD2)	snrpd2	13.557	33.1	3	1.318	0.00961871	cytosol		macromolecular complex; intracellular part; ribonucleoprotein complex; cell; cell part; intracellular;	organic cyclic compound binding; heterocyclic compound binding; binding; nucleic acid binding;	K11096	SNRPD2; small nuclear ribonucleoprotein D2	dre03040 Spliceosome - Danio rerio (zebrafish);	IPR001163; IPR010920;	Ribonucleoprotein LSM domain; Like-Sm (LSM) domain;
Q6NSN6	Serine/threonine-protein phosphatase	ppp1caa	37.361	10.9	3	0.777	0.00977584	extracellular			hydrolase activity; phosphoprotein phosphatase activity; catalytic activity; phosphoric ester hydrolase activity; phosphatase activity; hydrolase activity, acting on ester bonds;	K06269	PPP1C; serine/threonine-protein phosphatase PP1 catalytic subunit [EC:3.1.3.16]	dre04510 Focal adhesion - Danio rerio (zebrafish); dre04114 Oocyte meiosis - Danio rerio (zebrafish); dre05168 Herpes simplex infection - Danio rerio (zebrafish); dre04910 Insulin signaling pathway - Danio rerio (zebrafish); dre04270 Vascular smooth muscle contraction - Danio rerio (zebrafish); dre04261 Adrenergic signaling in cardiomyocytes - Danio rerio (zebrafish); dre04810 Regulation of actin…	IPR029052; IPR004843; IPR006186;	Metallo-dependent phosphatase-like; Calcineurin-like phosphoesterase domain, apaH type; Serine/threonine-specific protein phosphatase/bis(5-nucleosyl)-tetraphosphatase;
Q7ZUG1	Rpl12 protein	rpl12	17.669	29.7	4	0.855	0.00997035		cellular protein metabolic process; biosynthetic process; primary metabolic process; cellular metabolic process; organic substance biosynthetic process; cellular biosynthetic process; organic substance metabolic process; metabolic process; cellular macromolecule biosynthetic process; cellular macromolecule metabolic process; gene expression; macromolecule metabolic process; protein metabolic proc…	ribosome; organelle; intracellular organelle; intracellular non-membrane-bounded organelle; cell part; intracellular; cytoplasm; macromolecular complex; intracellular part; cell; ribonucleoprotein complex; cytoplasmic part; non-membrane-bounded organelle;	structural constituent of ribosome; structural molecule activity;
Q803H8	Snx5 protein	snx5	45.956	13.3	6	1.336	0.0100593		developmental process; circulatory system development; single-multicellular organism process; blood vessel development; system development; single-organism cellular process; single-organism process; vasculature development; immune system process; immune system development; cardiovascular system development; multicellular organismal process; hematopoietic or lymphoid organ development; hemopoiesis…	organelle; intracellular membrane-bounded organelle; intracellular organelle; cell part; intracellular; cytoplasm; endosome; endomembrane system; intracellular part; cell; membrane-bounded organelle; early endosome; cytoplasmic part;	lipid binding; anion binding; binding; phosphatidylinositol binding; phospholipid binding; ion binding;
Q6NX98	Suppression of tumorigenicity 13 (Colon carcinoma) (Hsp70 interacting protein)	st13	39.861	13.5	5	1.09	0.0101856	nuclear				K09560			IPR006636; IPR011990; IPR013026;	Heat shock chaperonin-binding; Tetratricopeptide-like helical domain; Tetratricopeptide repeat-containing domain;
Q6DHD5	Zgc:92502	akr7a3	36.48	9.6	2	1.286	0.0102959	extracellular				K15303	AKR7; aflatoxin B1 aldehyde reductase	dre00980 Metabolism of xenobiotics by cytochrome P450 - Danio rerio (zebrafish);	IPR023210;	NADP-dependent oxidoreductase domain;
Q6PBR5	"ATPase, H+ transporting, V1 subunit G isoform 1"	atp6v1g1	13.323	28.8	3	1.471	0.0103919	nuclear	transport; single-organism localization; cation transport; ion transport; single-organism process; localization; monovalent inorganic cation transport; hydrogen transport; proton transport; single-organism transport; establishment of localization;	membrane; intracellular organelle; bounding membrane of organelle; organelle membrane; cytoplasm; intracellular organelle part; macromolecular complex; intracellular part; proton-transporting V-type ATPase complex; cell; organelle part; vacuolar proton-transporting V-type ATPase complex; intracellular membrane-bounded organelle; organelle; intracellular; membrane part; cell part; vacuolar part; p…	hydrolase activity, acting on acid anhydrides; hydrolase activity, acting on acid anhydrides, catalyzing transmembrane movement of substances; hydrolase activity; catalytic activity; transporter activity; transmembrane transporter activity;	K02152	ATPeV1G; V-type H+-transporting ATPase subunit G	dre01100 Metabolic pathways - Danio rerio (zebrafish); dre04145 Phagosome - Danio rerio (zebrafish); dre00190 Oxidative phosphorylation - Danio rerio (zebrafish);
Q68EK8	"Transportin 2 (Importin 3, karyopherin beta 2b)"	tnpo2	100.68	3.4	2	0.688	0.0104823	cytosol,nuclear	establishment of protein localization; transport; intracellular transport; cellular macromolecule localization; establishment of localization in cell; intracellular protein transport; organic substance transport; protein localization; macromolecule localization; cellular protein localization; localization; protein transport; establishment of localization; cellular localization;	intracellular organelle; membrane; nuclear pore; nuclear envelope; pore complex; intracellular organelle part; organelle envelope; macromolecular complex; intrinsic component of membrane; endomembrane system; intracellular part; cell; integral component of membrane; organelle part; intracellular membrane-bounded organelle; organelle; nucleus; intracellular; cell part; membrane part; envelope; pro…	substrate-specific transporter activity; protein transporter activity; transporter activity;				IPR001494; IPR011989; IPR016024;	Importin-beta, N-terminal domain; Armadillo-like helical; Armadillo-type fold;
Q6P3K0	Selenoprotein Pa	sepp1a	41.939	10.4	5	1.516	0.0107585				selenium binding; binding;
Q3B745	Uncharacterized protein	ube2c	18.777	23.4	3	1.325	0.0110099	cytosol,nuclear			ATP binding; nucleoside phosphate binding; nucleoside binding; ion binding; ligase activity; nucleotide binding; acid-amino acid ligase activity; ligase activity, forming carbon-nitrogen bonds; organic cyclic compound binding; heterocyclic compound binding; ribonucleoside binding; carbohydrate derivative binding; catalytic activity; ribonucleotide binding; binding; purine ribonucleoside binding; …	K06688	UBE2C; ubiquitin-conjugating enzyme E2 C [EC:6.3.2.19]	dre04120 Ubiquitin mediated proteolysis - Danio rerio (zebrafish);	IPR016135; IPR000608;	Ubiquitin-conjugating enzyme/RWD-like; Ubiquitin-conjugating enzyme, E2;
Q7ZTT8	"NADH dehydrogenase (Ubiquinone) 1 alpha subcomplex 4, like"	ndufa4l	9.4279	30.5	3	0.767	0.0112401
Q7T3L7	Cell division control protein 2	cdk1	34.557	25.5	6	0.904	0.0115834	cytosol	regulation of cellular process; regulation of mitotic cell cycle, embryonic; regulation of mitotic cell cycle; regulation of biological process; regulation of embryonic development; single-organism cellular process; single-organism process; cell division; regulation of developmental process; regulation of cell cycle; cellular process; regulation of multicellular organismal process; biological reg…		ATP binding; nucleoside phosphate binding; phosphotransferase activity, alcohol group as acceptor; nucleoside binding; ion binding; protein kinase activity; nucleotide binding; organic cyclic compound binding; heterocyclic compound binding; ribonucleoside binding; carbohydrate derivative binding; kinase activity; catalytic activity; ribonucleotide binding; binding; purine ribonucleoside binding; …	K02087	CDK1; cyclin-dependent kinase 1 [EC:2.7.11.22 2.7.11.23]	dre04914 Progesterone-mediated oocyte maturation - Danio rerio (zebrafish); dre04110 Cell cycle - Danio rerio (zebrafish); dre04115 p53 signaling pathway - Danio rerio (zebrafish); dre04114 Oocyte meiosis - Danio rerio (zebrafish); dre05168 Herpes simplex infection - Danio rerio (zebrafish); dre04540 Gap junction - Danio rerio (zebrafish);	IPR000719; IPR002290; IPR011009;	Protein kinase domain; Serine/threonine/dual specificity protein kinase, catalytic domain; Protein kinase-like domain;
F8W4P0	Uncharacterized protein	ddx4	73.811	8.9	4	0.984	0.0117137	nuclear			nucleoside phosphate binding; ATP-dependent helicase activity; hydrolase activity, acting on acid anhydrides; hydrolase activity; ATPase activity; organic cyclic compound binding; heterocyclic compound binding; pyrophosphatase activity; catalytic activity; ribonucleotide binding; binding; purine ribonucleoside binding; anion binding; adenyl ribonucleotide binding; adenyl nucleotide binding; hydro…	K13982			IPR011545; IPR014014; IPR027417; IPR014001; IPR001650;	DEAD/DEAH box helicase domain; RNA helicase, DEAD-box type, Q motif; P-loop containing nucleoside triphosphate hydrolase; Helicase, superfamily 1/2, ATP-binding domain; Helicase, C-terminal;
F1R902	Uncharacterized protein (Fragment)	lamp2	22.869	12.3	2	0.865	0.0118002	cytosol		membrane;
A8KB42	Uncharacterized protein	zgc:171534	43.633	20.7	6	0.739	0.011918	nuclear
Q24JV1	Uncharacterized protein	rpl32	15.813	22.2	3	0.816	0.0120506	cytosol	cellular protein metabolic process; biosynthetic process; primary metabolic process; cellular metabolic process; organic substance biosynthetic process; cellular biosynthetic process; organic substance metabolic process; metabolic process; cellular macromolecule biosynthetic process; cellular macromolecule metabolic process; gene expression; macromolecule metabolic process; protein metabolic proc…	ribosome; organelle; intracellular organelle; intracellular non-membrane-bounded organelle; cell part; intracellular; cytoplasm; macromolecular complex; intracellular part; cell; ribonucleoprotein complex; cytoplasmic part; non-membrane-bounded organelle;	structural constituent of ribosome; structural molecule activity;	K02912	RP-L32e; large subunit ribosomal protein L32e	dre03010 Ribosome - Danio rerio (zebrafish);
Q6PC90	40S ribosomal protein S12	rps12	14.466	42.4	5	1.295	0.0121431	cytosol	cellular protein metabolic process; biosynthetic process; primary metabolic process; cellular metabolic process; organic substance biosynthetic process; cellular biosynthetic process; organic substance metabolic process; metabolic process; cellular macromolecule biosynthetic process; cellular macromolecule metabolic process; gene expression; macromolecule metabolic process; protein metabolic proc…	ribosome; organelle; intracellular organelle; intracellular non-membrane-bounded organelle; cell part; intracellular; cytoplasm; macromolecular complex; intracellular part; cell; ribonucleoprotein complex; cytoplasmic part; non-membrane-bounded organelle;	structural constituent of ribosome; structural molecule activity;	K02951	RP-S12e; small subunit ribosomal protein S12e	dre03010 Ribosome - Danio rerio (zebrafish);	IPR029064; IPR004038;	50S ribosomal protein L30e-like; Ribosomal protein L7Ae/L30e/S12e/Gadd45;
A3KQ75	Uncharacterized protein	si:dkeyp-46h3.6	25.401	29.9	2	3.673	0.0121634	extracellular			carbohydrate binding; binding;				IPR000922;	D-galactoside/L-rhamnose binding SUEL lectin domain;
Q0D294	Histone H4	zgc:153409	11.351	40.8	4	0.803	0.0124359		cellular component biogenesis; cellular component organization; nucleosome organization; cellular macromolecular complex assembly; chromatin assembly or disassembly; protein complex subunit organization; macromolecular complex subunit organization; protein-DNA complex assembly; DNA packaging; nucleosome assembly; chromosome organization; cellular component assembly; macromolecular complex assembl…	intracellular organelle; intracellular non-membrane-bounded organelle; intracellular organelle part; macromolecular complex; intracellular part; cell; organelle part; DNA bending complex; chromosomal part; nucleosome; non-membrane-bounded organelle; intracellular membrane-bounded organelle; organelle; nucleus; chromatin; cell part; intracellular; chromosome; membrane-bounded organelle; protein co…	organic cyclic compound binding; heterocyclic compound binding; DNA binding; binding; nucleic acid binding;
Q6NWF6	"Keratin, type II cytoskeletal 8"	krt8	57.759	30	9	1.328	0.0124673	mitochondria		intracellular organelle; intracellular non-membrane-bounded organelle; cytoskeletal part; intracellular organelle part; cytoplasm; nuclear lumen; macromolecular complex; intracellular part; cell; organelle part; keratin filament; non-membrane-bounded organelle; membrane-enclosed lumen; intracellular membrane-bounded organelle; organelle; cytoskeleton; nucleoplasm; nucleus; intracellular organelle…	structural molecule activity;	K07605
F1Q5H4	Uncharacterized protein	gale	38.864	18	6	0.901	0.012472	cytosol	single-organism carbohydrate metabolic process; metabolic process; single-organism metabolic process; monosaccharide metabolic process; single-organism process; carbohydrate metabolic process; primary metabolic process; galactose metabolic process; cellular process; cellular metabolic process; organic substance metabolic process; hexose metabolic process;		organic cyclic compound binding; heterocyclic compound binding; isomerase activity; nucleoside phosphate binding; catalytic activity; racemase and epimerase activity; racemase and epimerase activity, acting on carbohydrates and derivatives; binding; nucleotide binding; cofactor binding; UDP-glucose 4-epimerase activity; small molecule binding; coenzyme binding;	K01784	galE; UDP-glucose 4-epimerase [EC:5.1.3.2]	dre01100 Metabolic pathways - Danio rerio (zebrafish); dre00052 Galactose metabolism - Danio rerio (zebrafish); dre00520 Amino sugar and nucleotide sugar metabolism - Danio rerio (zebrafish);	IPR001509; IPR016040;	NAD-dependent epimerase/dehydratase, N-terminal domain; NAD(P)-binding domain;
A0A0R4ILN2	Uncharacterized protein (Fragment)	gcdhl	43.781	6.8	2	0.743	0.0129227
Q7ZUM5	Heat shock protein 4	hspa4b	94.746	16.1	8	0.904	0.0131582		response to stress; response to stimulus;		ATP binding; nucleoside phosphate binding; nucleoside binding; ion binding; nucleotide binding; organic cyclic compound binding; heterocyclic compound binding; ribonucleoside binding; carbohydrate derivative binding; ribonucleotide binding; binding; purine ribonucleoside binding; anion binding; purine ribonucleotide binding; adenyl ribonucleotide binding; adenyl nucleotide binding; purine nucleos…
Q6NY74	Replication protein A 70 kDa DNA-binding subunit	rpa1	66.63	12.8	7	0.842	0.0131969	cytosol	circulatory system development; single-multicellular organism process; DNA replication; cellular aromatic compound metabolic process; DNA metabolic process; single-organism process; biosynthetic process; cellular metabolic process; organic substance metabolic process; metabolic process; heart development; heterocycle metabolic process; nucleobase-containing compound metabolic process; cellular ni…	organelle; intracellular membrane-bounded organelle; intracellular organelle; nucleus; cell part; intracellular; intracellular part; membrane-bounded organelle; cell;	organic cyclic compound binding; heterocyclic compound binding; DNA binding; binding; ion binding; nucleic acid binding; cation binding; metal ion binding;	K07466	RFA1; replication factor A1	dre03440 Homologous recombination - Danio rerio (zebrafish); dre03460 Fanconi anemia pathway - Danio rerio (zebrafish); dre03030 DNA replication - Danio rerio (zebrafish); dre03430 Mismatch repair - Danio rerio (zebrafish); dre03420 Nucleotide excision repair - Danio rerio (zebrafish);	IPR012340; IPR004365; IPR013955; IPR007199;	Nucleic acid-binding, OB-fold; OB-fold nucleic acid binding domain, AA-tRNA synthetase-type; Replication factor A, C-terminal; Replication factor-A protein 1, N-terminal;
B0UYD6	Uncharacterized protein	qars	87.837	5.7	3	0.839	0.0132629	cytosol	cellular aromatic compound metabolic process; cellular protein metabolic process; single-organism process; biosynthetic process; tRNA aminoacylation; cellular metabolic process; organic substance metabolic process; metabolic process; cellular amino acid metabolic process; heterocycle metabolic process; nucleobase-containing compound metabolic process; cellular nitrogen compound metabolic process;…	intracellular part; cell; cell part; intracellular; cytoplasm;	ligase activity, forming aminoacyl-tRNA and related compounds; ATP binding; glutamine-tRNA ligase activity; nucleoside phosphate binding; ligase activity, forming carbon-oxygen bonds; ligase activity; nucleoside binding; ion binding; nucleotide binding; organic cyclic compound binding; heterocyclic compound binding; ribonucleoside binding; carbohydrate derivative binding; catalytic activity; ribo…	K01886	QARS; glutaminyl-tRNA synthetase [EC:6.1.1.18]	dre01100 Metabolic pathways - Danio rerio (zebrafish); dre00970 Aminoacyl-tRNA biosynthesis - Danio rerio (zebrafish);	IPR020056; IPR007639; IPR020061; IPR011035; IPR007638; IPR020058; IPR014729; IPR020059;	Ribosomal protein L25/Gln-tRNA synthetase, beta-barrel domain; Glutaminyl-tRNA synthetase, class Ib, non-specific RNA-binding domain, N-terminal; Glutamyl/glutaminyl-tRNA synthetase, class Ib, alpha-bundle domain; Ribosomal protein L25/Gln-tRNA synthetase, anti-codon-binding domain; Glutaminyl-tRNA synthetase, class Ib, non-specific RNA-binding domain 2; Glutamyl/glutaminyl-tRNA synthetase, class…
A3QK16	Erlin-2	erlin2	36.466	9.1	2	1.178	0.0134049	endoplasmic reticulum		membrane; intracellular organelle; endoplasmic reticulum; nuclear outer membrane-endoplasmic reticulum membrane network; bounding membrane of organelle; organelle membrane; cytoplasm; intracellular organelle part; intrinsic component of membrane; endomembrane system; intracellular part; cell; integral component of membrane; organelle part; intracellular membrane-bounded organelle; organelle; endo…
Q6P2A8	Histone deacetylase	hdac1	51.958	8.5	3	0.822	0.0140121		nucleic acid-templated transcription; single-organism process; biosynthetic process; cellular metabolic process; regulation of RNA biosynthetic process; metabolic process; macromolecule metabolic process; protein metabolic process; macromolecule deacylation; protein deacetylation; regulation of gene expression; heterocycle biosynthetic process; regulation of cellular biosynthetic process; regulat…	organelle; intracellular membrane-bounded organelle; intracellular organelle; nucleus; cell part; intracellular; intracellular part; membrane-bounded organelle; cell;	NAD-dependent histone deacetylase activity (H3-K14 specific); NAD-dependent histone deacetylase activity; hydrolase activity; NAD-dependent histone deacetylase activity (H3-K9 specific); histone deacetylase activity; histone deacetylase activity (H4-K16 specific); histone deacetylase activity (H3-K14 specific); NAD-dependent histone deacetylase activity (H3-K18 specific); protein deacetylase acti…
Q5XJR0	Eif1ax protein	eif1axa	16.429	21.5	3	1.136	0.0142504	cytosol,nuclear			organic cyclic compound binding; heterocyclic compound binding; RNA binding; translation factor activity, nucleic acid binding; binding; nucleic acid binding; translation initiation factor activity;	K03236	EIF1A; translation initiation factor 1A	dre03013 RNA transport - Danio rerio (zebrafish);	IPR012340; IPR006196;	Nucleic acid-binding, OB-fold; RNA-binding domain, S1, IF1 type;
Q7SZR2	Carbonic anhydrase XV b	ca15b	33.294	6.2	2	1.429	0.0142609		metabolic process; one-carbon metabolic process; single-organism metabolic process; small molecule metabolic process; single-organism cellular process; single-organism process; cellular process; cellular metabolic process;		transition metal ion binding; catalytic activity; binding; ion binding; lyase activity; metal ion binding; cation binding; hydro-lyase activity; zinc ion binding; carbonate dehydratase activity; carbon-oxygen lyase activity;
F6P0E6	Uncharacterized protein	si:ch211-214c7.4	159.59	4.5	6	1.499	0.0145173	nuclear							IPR027907;	Domain of unknown function DUF4596;
E9QED6	Uncharacterized protein	zgc:113984	20.41	28	3	1.169	0.0145583	extracellular			carbohydrate binding; binding;				IPR000922;	D-galactoside/L-rhamnose binding SUEL lectin domain;
F1R7W8	Uncharacterized protein	sec23b	84.536	4.2	2	1.196	0.0147303	cytosol	intracellular transport; vesicle-mediated transport; single-organism process; Golgi vesicle transport; organic substance transport; protein transport; single-organism intracellular transport; cellular localization; establishment of localization; transport; establishment of protein localization; cellular macromolecule localization; establishment of localization in cell; single-organism localizatio…	membrane; transport vesicle membrane; cytoplasmic vesicle; organelle membrane; membrane-bounded vesicle; cytoplasmic membrane-bounded vesicle; cytoplasm; vesicle; cytoplasmic vesicle part; macromolecular complex; intracellular part; vesicle coat; cell; organelle part; coated vesicle membrane; intracellular; cell part; membrane part; membrane-bounded organelle; ER to Golgi transport vesicle membra…	cation binding; metal ion binding; zinc ion binding; transition metal ion binding; binding; ion binding;	K14006	SEC23; protein transport protein SEC23	dre04141 Protein processing in endoplasmic reticulum - Danio rerio (zebrafish);	IPR006900; IPR012990; IPR006896; IPR029006; IPR006895; IPR002035; IPR007123;	Sec23/Sec24, helical domain; Sec23/Sec24 beta-sandwich; Sec23/Sec24, trunk domain; ADF-H/Gelsolin-like domain; Zinc finger, Sec23/Sec24-type; von Willebrand factor, type A; Gelsolin-like domain;
Q9PUS1	Proteasome subunit beta type	psmb7	29.588	11.3	3	1.077	0.0147314		proteolysis involved in cellular protein catabolic process; cellular macromolecule catabolic process; cellular protein catabolic process; cellular protein metabolic process; primary metabolic process; cellular metabolic process; organic substance metabolic process; organic substance catabolic process; metabolic process; protein catabolic process; macromolecule catabolic process; cellular macromol…	organelle; intracellular membrane-bounded organelle; intracellular organelle; nucleus; proteasome complex; cell part; intracellular; cytoplasm; proteasome core complex; macromolecular complex; intracellular part; protein complex; membrane-bounded organelle; cell;	endopeptidase activity; threonine-type endopeptidase activity; peptidase activity; catalytic activity; threonine-type peptidase activity; peptidase activity, acting on L-amino acid peptides; hydrolase activity;
Q8UVX0	Piwi-like protein 1	piwil1	97.45	4.9	4	0.755	0.0149356	nuclear	reproductive process; posttranscriptional regulation of gene expression; cellular developmental process; single-organism process; cellular metabolic process; metabolic process; single organism reproductive process; macromolecule metabolic process; developmental process; regulation of gene expression; developmental process involved in reproduction; regulation of cellular biosynthetic process; regu…	intracellular organelle; intracellular non-membrane-bounded organelle; cytoplasm; macromolecular complex; pole plasm; intracellular part; cell; P granule; cytoplasmic ribonucleoprotein granule; non-membrane-bounded organelle; organelle; germ plasm; cell part; intracellular; ribonucleoprotein granule; ribonucleoprotein complex; cytoplasmic part;	organic cyclic compound binding; heterocyclic compound binding; piRNA binding; RNA binding; binding; nucleic acid binding;	K02156	AUB; aubergine	dre04320 Dorso-ventral axis formation - Danio rerio (zebrafish);	IPR003165; IPR003100; IPR012337;	Stem cell self-renewal protein Piwi; PAZ domain; Ribonuclease H-like domain;
Q7T334	Malate dehydrogenase	mdh2	35.42	57.3	16	1.06	0.0149693	mitochondria	tricarboxylic acid metabolic process; dicarboxylic acid metabolic process; oxidation-reduction process; small molecule metabolic process; tricarboxylic acid cycle; single-organism cellular process; single-organism process; primary metabolic process; carbohydrate metabolic process; cellular respiration; cellular metabolic process; organic substance metabolic process; citrate metabolic process; met…		organic cyclic compound binding; heterocyclic compound binding; oxidoreductase activity, acting on CH-OH group of donors; oxidoreductase activity, acting on the CH-OH group of donors, NAD or NADP as acceptor; nucleoside phosphate binding; catalytic activity; binding; nucleotide binding; malate dehydrogenase activity; L-malate dehydrogenase activity; small molecule binding; oxidoreductase activity;	K00026	MDH2; malate dehydrogenase [EC:1.1.1.37]	dre01200 Carbon metabolism - Danio rerio (zebrafish); dre01100 Metabolic pathways - Danio rerio (zebrafish); dre00620 Pyruvate metabolism - Danio rerio (zebrafish); dre00630 Glyoxylate and dicarboxylate metabolism - Danio rerio (zebrafish); dre00020 Citrate cycle (TCA cycle) - Danio rerio (zebrafish); dre00270 Cysteine and methionine metabolism - Danio rerio (zebrafish);	IPR022383; IPR016040; IPR001236; IPR015955;	Lactate/malate dehydrogenase, C-terminal; NAD(P)-binding domain; Lactate/malate dehydrogenase, N-terminal; Lactate dehydrogenase/glycoside hydrolase, family 4, C-terminal;
Q7ZUI4	Thioredoxin	zgc:56493	12.014	44.4	5	1.529	0.0155675	cytosol	regulation of cellular process; regulation of biological quality; small molecule metabolic process; cell redox homeostasis; single-organism cellular process; ether metabolic process; cellular homeostasis; single-organism process; organic substance metabolic process; homeostatic process; metabolic process; regulation of biological process; single-organism metabolic process; glycerol ether metaboli…		protein disulfide oxidoreductase activity; oxidoreductase activity, acting on a sulfur group of donors; disulfide oxidoreductase activity; electron carrier activity; catalytic activity; oxidoreductase activity;	K03671			IPR012336; IPR013766;	Thioredoxin-like fold; Thioredoxin domain;
Q7SYD0	Carbonyl reductase 1	cbr1	29.947	24.6	6	0.836	0.0156312	cytosol	single-organism process; metabolic process; oxidation-reduction process; single-organism metabolic process;		organic cyclic compound binding; heterocyclic compound binding; nucleoside phosphate binding; catalytic activity; binding; nucleotide binding; small molecule binding; oxidoreductase activity;	K00079	CBR1; carbonyl reductase 1 [EC:1.1.1.184 1.1.1.189 1.1.1.197]	dre01100 Metabolic pathways - Danio rerio (zebrafish); dre00590 Arachidonic acid metabolism - Danio rerio (zebrafish); dre00980 Metabolism of xenobiotics by cytochrome P450 - Danio rerio (zebrafish);	IPR016040;	NAD(P)-binding domain;
Q802Z9	SERPINE1 mRNA binding protein 1	serbp1a	43.134	23.5	6	1.551	0.0156587	nuclear				K13199			IPR006861;	Hyaluronan/mRNA-binding protein;
Q566W6	Uncharacterized protein	cirbpa	18.454	18.9	3	4.058	0.0160133	nuclear			organic cyclic compound binding; heterocyclic compound binding; nucleoside phosphate binding; binding; nucleic acid binding; nucleotide binding; small molecule binding;	K13195			IPR000504; IPR012677;	RNA recognition motif domain; Nucleotide-binding, alpha-beta plait;
Q90X40	"Novel protein similar to human DNA directed polymerase delta 2, regulatory subunit (50kD) (POLD2)"	pold2	51.826	4.7	2	0.786	0.0163945		DNA replication; cellular aromatic compound metabolic process; DNA metabolic process; organic cyclic compound metabolic process; nitrogen compound metabolic process; biosynthetic process; primary metabolic process; organic substance biosynthetic process; cellular metabolic process; cellular biosynthetic process; organic substance metabolic process; metabolic process; cellular macromolecule biosyn…		organic cyclic compound binding; heterocyclic compound binding; DNA binding; nucleotidyltransferase activity; catalytic activity; binding; nucleic acid binding; DNA polymerase activity; DNA-directed DNA polymerase activity; transferase activity; transferase activity, transferring phosphorus-containing groups;
B2GRA4	Charged multivesicular body protein 4c	chmp4b	25.177	16.5	3	1.903	0.017177
Q6NVI6	"Chaperonin containing TCP1, subunit 5 (Epsilon)"	cct5	59.394	31.2	14	0.938	0.0173802	cytosol	protein folding; metabolic process; cellular protein metabolic process; cellular macromolecule metabolic process; macromolecule metabolic process; protein metabolic process; primary metabolic process; cellular process; cellular metabolic process; organic substance metabolic process;	intracellular part; cell; cell part; intracellular; cytoplasm;	ATP binding; nucleoside phosphate binding; nucleoside binding; ion binding; nucleotide binding; organic cyclic compound binding; heterocyclic compound binding; ribonucleoside binding; carbohydrate derivative binding; ribonucleotide binding; binding; purine ribonucleoside binding; anion binding; purine ribonucleotide binding; adenyl ribonucleotide binding; adenyl nucleotide binding; purine nucleos…	K09497			IPR027410; IPR027409; IPR027413;	TCP-1-like chaperonin intermediate domain; GroEL-like apical domain; GroEL-like equatorial domain;
Q503R7	5-lipoxygenase	alox5b.3	77.791	4.3	2	1.242	0.0176774		unsaturated fatty acid metabolic process; small molecule metabolic process; single-organism cellular process; leukotriene metabolic process; fatty acid derivative metabolic process; single-organism process; cellular lipid metabolic process; fatty acid metabolic process; primary metabolic process; cellular metabolic process; organic substance metabolic process; metabolic process; single-organism m…		oxidoreductase activity, acting on single donors with incorporation of molecular oxygen, incorporation of two atoms of oxygen; oxidoreductase activity, acting on single donors with incorporation of molecular oxygen; iron ion binding; transition metal ion binding; catalytic activity; dioxygenase activity; binding; ion binding; metal ion binding; cation binding; linoleate 13S-lipoxygenase activity;…
Q0P475	Zgc:153322	zgc:153322	22.385	19.9	5	0.859	0.0177365		cellular protein metabolic process; biosynthetic process; primary metabolic process; cellular metabolic process; organic substance biosynthetic process; cellular biosynthetic process; organic substance metabolic process; metabolic process; cellular macromolecule biosynthetic process; cellular macromolecule metabolic process; gene expression; macromolecule metabolic process; protein metabolic proc…	intracellular organelle; ribosome; intracellular non-membrane-bounded organelle; small ribosomal subunit; cytoplasm; intracellular organelle part; macromolecular complex; intracellular part; cell; organelle part; non-membrane-bounded organelle; organelle; ribosomal subunit; cell part; intracellular; ribonucleoprotein complex; cytoplasmic part;	organic cyclic compound binding; heterocyclic compound binding; RNA binding; binding; nucleic acid binding; structural molecule activity; structural constituent of ribosome;
Q7T2P2	T-complex protein 1 subunit gamma	cct3	60.282	39.4	17	0.846	0.0177371	mitochondria	protein folding; metabolic process; cellular protein metabolic process; cellular macromolecule metabolic process; macromolecule metabolic process; protein metabolic process; primary metabolic process; cellular process; cellular metabolic process; organic substance metabolic process;	intracellular part; cell; cell part; intracellular; cytoplasm;	ATP binding; nucleoside phosphate binding; nucleoside binding; ion binding; nucleotide binding; organic cyclic compound binding; heterocyclic compound binding; ribonucleoside binding; carbohydrate derivative binding; ribonucleotide binding; binding; purine ribonucleoside binding; anion binding; purine ribonucleotide binding; adenyl ribonucleotide binding; adenyl nucleotide binding; purine nucleos…	K09495			IPR027410; IPR027409; IPR027413;	TCP-1-like chaperonin intermediate domain; GroEL-like apical domain; GroEL-like equatorial domain;
Q6NWC3	Ribosomal protein S2	rps2	30.29	31.8	9	0.77	0.0182607	cytosol	cellular protein metabolic process; biosynthetic process; primary metabolic process; cellular metabolic process; organic substance biosynthetic process; cellular biosynthetic process; organic substance metabolic process; metabolic process; cellular macromolecule biosynthetic process; cellular macromolecule metabolic process; gene expression; macromolecule metabolic process; protein metabolic proc…	intracellular organelle; ribosome; intracellular non-membrane-bounded organelle; small ribosomal subunit; cytoplasm; intracellular organelle part; macromolecular complex; intracellular part; cell; organelle part; non-membrane-bounded organelle; organelle; ribosomal subunit; cell part; intracellular; ribonucleoprotein complex; cytoplasmic part;	organic cyclic compound binding; heterocyclic compound binding; RNA binding; binding; nucleic acid binding; structural molecule activity; structural constituent of ribosome;	K02981	RP-S2e; small subunit ribosomal protein S2e	dre03010 Ribosome - Danio rerio (zebrafish);	IPR014720; IPR005324; IPR020568; IPR014721; IPR013810;	Double-stranded RNA-binding domain; Ribosomal protein S5, C-terminal; Ribosomal protein S5 domain 2-type fold; Ribosomal protein S5 domain 2-type fold, subgroup; Ribosomal protein S5, N-terminal;
Q7T2Q9	Transketolase	tktb	67.854	23.2	3	1.261	0.0185177				catalytic activity; transferase activity; transketolase activity; transferase activity, transferring aldehyde or ketonic groups;
X1WD71	Uncharacterized protein	ap2a1	106.04	5.4	5	0.805	0.0185718	cytosol				K11824	AP2A; AP-2 complex subunit alpha	dre04144 Endocytosis - Danio rerio (zebrafish);	IPR008152; IPR011989; IPR013038; IPR002553; IPR003164; IPR016024; IPR015873; IPR009028; IPR013041;	Clathrin adaptor, alpha/beta/gamma-adaptin, appendage, Ig-like subdomain; Armadillo-like helical; Clathrin adaptor, alpha-adaptin, appendage, Ig-like subdomain; Clathrin/coatomer adaptor, adaptin-like, N-terminal; Clathrin adaptor, alpha-adaptin, appendage, C-terminal subdomain; Armadillo-type fold; Clathrin alpha-adaptin/coatomer adaptor, appendage, C-terminal subdomain; Coatomer/calthrin adapto…
H0WF81	NADH-cytochrome b5 reductase 2	cyb5r3	5.9829	30.4	2	0.8	0.018737	cytosol			catalytic activity; oxidoreductase activity;				IPR008333; IPR017938;	Oxidoreductase, FAD-binding domain; Riboflavin synthase-like beta-barrel;
Q6NWJ8	Uncharacterized protein	ugp2b	55.026	24.8	10	0.894	0.0188813	cytosol			nucleotidyltransferase activity; catalytic activity; transferase activity; transferase activity, transferring phosphorus-containing groups;	K00963	UGP2; UTP--glucose-1-phosphate uridylyltransferase [EC:2.7.7.9]	dre00040 Pentose and glucuronate interconversions - Danio rerio (zebrafish); dre01100 Metabolic pathways - Danio rerio (zebrafish); dre00052 Galactose metabolism - Danio rerio (zebrafish); dre00520 Amino sugar and nucleotide sugar metabolism - Danio rerio (zebrafish); dre00500 Starch and sucrose metabolism - Danio rerio (zebrafish);	IPR029044;	Nucleotide-diphospho-sugar transferases;
E7F225	Uncharacterized protein	zgc:163061	11.732	29.8	2	1.577	0.0193207	nuclear	cellular component biogenesis; cellular component organization; nucleosome organization; cellular macromolecular complex assembly; chromatin assembly or disassembly; protein complex subunit organization; macromolecular complex subunit organization; protein-DNA complex assembly; DNA packaging; nucleosome assembly; chromosome organization; cellular component assembly; macromolecular complex assembl…	intracellular organelle; intracellular non-membrane-bounded organelle; intracellular organelle part; macromolecular complex; intracellular part; cell; organelle part; DNA bending complex; chromosomal part; nucleosome; non-membrane-bounded organelle; intracellular membrane-bounded organelle; organelle; nucleus; chromatin; cell part; intracellular; chromosome; membrane-bounded organelle; protein co…	organic cyclic compound binding; heterocyclic compound binding; DNA binding; binding; nucleic acid binding;	K11275			IPR011991; IPR005818;	Winged helix-turn-helix DNA-binding domain; Linker histone H1/H5, domain H15;
Q6P959	ATP synthase subunit gamma	atp5c1	32.134	31.5	7	1.211	0.0193479		nucleoside metabolic process; purine nucleoside metabolic process; purine ribonucleoside monophosphate metabolic process; nucleotide metabolic process; single-organism process; purine ribonucleoside biosynthetic process; nucleoside biosynthetic process; biosynthetic process; ribonucleoside monophosphate biosynthetic process; cellular metabolic process; phosphate-containing compound metabolic proc…	proton-transporting ATP synthase complex, catalytic core F(1); membrane; membrane part; cell part; intracellular; proton-transporting two-sector ATPase complex; macromolecular complex; proton-transporting two-sector ATPase complex, catalytic domain; intracellular part; protein complex; cell; proton-transporting ATP synthase complex;	active transmembrane transporter activity; ATPase activity, coupled to transmembrane movement of ions; ion transmembrane transporter activity; primary active transmembrane transporter activity; ATPase activity, coupled to transmembrane movement of ions, rotational mechanism; hydrolase activity, acting on acid anhydrides; substrate-specific transporter activity; monovalent inorganic cation transme…
Q6PHD8	"Proliferation-associated 2G4, b"	pa2g4b	43.475	29.7	7	1.086	0.0196249	nuclear	cellular process;						IPR011991; IPR000994;	Winged helix-turn-helix DNA-binding domain; Peptidase M24, structural domain;
Q6NYY4	Histone chaperone asf1b-A	asf1ba	21.943	18.8	3	0.86	0.0196457	extracellular	regulation of cellular process; cellular component organization; cellular aromatic compound metabolic process; nucleic acid-templated transcription; regulation of macromolecule metabolic process; regulation of nucleobase-containing compound metabolic process; biosynthetic process; cellular metabolic process; organic substance metabolic process; regulation of RNA biosynthetic process; metabolic pr…	organelle; intracellular membrane-bounded organelle; intracellular organelle; nucleus; cell part; intracellular; intracellular part; membrane-bounded organelle; cell;		K10753
Q6DGX8	Proteasome subunit alpha type	psma1	29.248	39.3	8	1.058	0.0198722	cytosol	modification-dependent macromolecule catabolic process; cellular macromolecule catabolic process; proteolysis involved in cellular protein catabolic process; cellular protein catabolic process; modification-dependent protein catabolic process; cellular protein metabolic process; ubiquitin-dependent protein catabolic process; primary metabolic process; cellular metabolic process; organic substance…	intracellular organelle; proteasome core complex, alpha-subunit complex; proteasome complex; cytoplasm; macromolecular complex; intracellular part; cell; intracellular membrane-bounded organelle; organelle; nucleus; intracellular; cell part; proteasome core complex; membrane-bounded organelle; protein complex;	endopeptidase activity; threonine-type endopeptidase activity; peptidase activity; catalytic activity; threonine-type peptidase activity; peptidase activity, acting on L-amino acid peptides; hydrolase activity;	K02725	PSMA1; 20S proteasome subunit alpha 6 [EC:3.4.25.1]	dre03050 Proteasome - Danio rerio (zebrafish);	IPR000426; IPR029055;	Proteasome alpha-subunit, N-terminal domain; Nucleophile aminohydrolases, N-terminal;
Q5D016	Prefoldin subunit 1	pfdn1	13.987	11.5	2	1.683	0.0200017	cytosol	protein folding; metabolic process; cellular protein metabolic process; cellular macromolecule metabolic process; macromolecule metabolic process; protein metabolic process; primary metabolic process; cellular process; cellular metabolic process; organic substance metabolic process;	prefoldin complex; macromolecular complex; protein complex;		K09548
Q6TGU6	RuvB-like 1	ruvbl1	50.38	12.9	5	0.957	0.0209294		cellular component organization; chromosome organization; DNA duplex unwinding; organelle organization; DNA geometric change; cellular process; DNA conformation change; cellular component organization or biogenesis;		ATP binding; nucleoside phosphate binding; helicase activity; nucleoside binding; ion binding; hydrolase activity, acting on acid anhydrides; hydrolase activity; nucleotide binding; nucleoside-triphosphatase activity; organic cyclic compound binding; heterocyclic compound binding; ribonucleoside binding; carbohydrate derivative binding; pyrophosphatase activity; catalytic activity; ribonucleotide…
F1Q4Q4	Lipase maturation factor	lmf2b	80.351	3.9	3	0.628	0.0209631	plasma membrane
Q6DH65	Density-regulated protein	denr	22.804	17.3	3	1.326	0.0210039	cytosol			organic cyclic compound binding; heterocyclic compound binding; RNA binding; translation factor activity, nucleic acid binding; binding; nucleic acid binding; translation initiation factor activity;				IPR001950;	Translation initiation factor SUI1;
B8JL30	Uncharacterized protein	hmgb2a	19.835	12.6	2	0.837	0.0211186	nuclear				K11295			IPR009071;	High mobility group box domain;
G3G7U0	Ribonucleoside-diphosphate reductase subunit M2	rrm2	44.593	18.9	7	0.834	0.0212597		cellular aromatic compound metabolic process; small molecule metabolic process; single-organism cellular process; single-organism process; organic cyclic compound metabolic process; nitrogen compound metabolic process; primary metabolic process; cellular metabolic process; phosphate-containing compound metabolic process; organic substance metabolic process; metabolic process; heterocycle metaboli…	catalytic complex; cell part; intracellular; oxidoreductase complex; ribonucleoside-diphosphate reductase complex; cytoplasm; macromolecular complex; intracellular part; cell; protein complex; cytoplasmic part;	oxidoreductase activity, acting on CH or CH2 groups; transition metal ion binding; catalytic activity; binding; ion binding; ribonucleoside-diphosphate reductase activity, thioredoxin disulfide as acceptor; metal ion binding; cation binding; oxidoreductase activity, acting on CH or CH2 groups, disulfide as acceptor; oxidoreductase activity;
F1RB70	Chitinase domain-containing protein 1	chid1	44.275	10.2	3	1.225	0.0214993	extracellular	glucosamine-containing compound metabolic process; chitin metabolic process; aminoglycan catabolic process; nitrogen compound metabolic process; carbohydrate derivative catabolic process; chitin catabolic process; glucosamine-containing compound catabolic process; primary metabolic process; carbohydrate metabolic process; organic substance metabolic process; organic substance catabolic process; m…		catalytic activity; binding; hydrolase activity, acting on glycosyl bonds; ion binding; cation binding; hydrolase activity, hydrolyzing O-glycosyl compounds; hydrolase activity; chitinase activity;	K17525			IPR001223; IPR011583; IPR017853; IPR013781;	Glycoside hydrolase, family 18, catalytic domain; Chitinase II; Glycoside hydrolase, superfamily; Glycoside hydrolase, catalytic domain;
Q7T1J9	Ribosomal protein S10	rps10	18.885	30.1	6	0.856	0.021965	nuclear		ribosome; organelle; intracellular organelle; intracellular non-membrane-bounded organelle; cell part; intracellular; cytoplasm; macromolecular complex; intracellular part; cell; ribonucleoprotein complex; cytoplasmic part; non-membrane-bounded organelle;		K02947	RP-S10e; small subunit ribosomal protein S10e	dre03010 Ribosome - Danio rerio (zebrafish);	IPR005326;	Plectin/S10, N-terminal;
I3IS20	Cytochrome b-c1 complex subunit 7	uqcrb	9.7951	40.5	3	1.251	0.0225607	cytosol	phosphorylation; nucleoside metabolic process; purine nucleoside metabolic process; cellular aromatic compound metabolic process; purine ribonucleoside monophosphate metabolic process; ATP synthesis coupled electron transport; ribonucleotide metabolic process; nucleotide metabolic process; single-organism process; respiratory electron transport chain; cellular metabolic process; phosphate-contain…	membrane; intracellular organelle; mitochondrial part; organelle membrane; organelle envelope; intracellular organelle part; cytoplasm; intracellular part; cell; organelle part; mitochondrion; mitochondrial envelope; intracellular membrane-bounded organelle; organelle; membrane part; cell part; intracellular; envelope; organelle inner membrane; membrane-bounded organelle; mitochondrial inner memb…	ubiquinol-cytochrome-c reductase activity; ion transmembrane transporter activity; oxidoreductase activity, acting on diphenols and related substances as donors; catalytic activity; substrate-specific transporter activity; monovalent inorganic cation transmembrane transporter activity; inorganic cation transmembrane transporter activity; hydrogen ion transmembrane transporter activity; cation tra…
Q7ZVH7	Nasp protein	nasp	68.212	32.9	3	0.937	0.0231078
Q6DI01	Importin subunit alpha	kpna2	57.499	9.3	4	0.672	0.0232051		intracellular transport; establishment of protein localization to organelle; protein import; single-organism nuclear import; single-organism process; nuclear transport; organic substance transport; protein transport; single-organism intracellular transport; establishment of localization; cellular localization; protein targeting; establishment of protein localization; transport; cellular macromole…	organelle; intracellular membrane-bounded organelle; intracellular organelle; nucleus; cell part; intracellular; cytoplasm; intracellular part; membrane-bounded organelle; cell;	substrate-specific transporter activity; protein transporter activity; transporter activity;
F8W3J8	Uncharacterized protein (Fragment)	adkb	23.915	11.7	2	0.86	0.0234109	cytosol	nucleoside metabolic process; purine nucleoside metabolic process; purine ribonucleoside monophosphate metabolic process; nucleotide metabolic process; single-organism process; purine ribonucleoside biosynthetic process; nucleoside biosynthetic process; biosynthetic process; nucleoside salvage; ribonucleoside monophosphate biosynthetic process; cellular metabolic process; phosphate-containing com…		kinase activity; nucleoside kinase activity; phosphotransferase activity, alcohol group as acceptor; catalytic activity; nucleobase-containing compound kinase activity; transferase activity; adenosine kinase activity; transferase activity, transferring phosphorus-containing groups;				IPR011611; IPR029056;	Carbohydrate kinase PfkB; Ribokinase-like;
A0A0R4II76	"Acetyl-CoA acetyltransferase, mitochondrial"	acat1	44.706	17.6	7	1.069	0.0241049
Q6IQB1	Ribosomal protein L5b	rpl5b	34.054	17.2	5	0.854	0.0244115	nuclear	cellular protein metabolic process; biosynthetic process; primary metabolic process; cellular metabolic process; organic substance biosynthetic process; cellular biosynthetic process; organic substance metabolic process; metabolic process; cellular macromolecule biosynthetic process; cellular macromolecule metabolic process; gene expression; macromolecule metabolic process; protein metabolic proc…	ribosome; organelle; intracellular organelle; intracellular non-membrane-bounded organelle; cell part; intracellular; cytoplasm; macromolecular complex; intracellular part; cell; ribonucleoprotein complex; cytoplasmic part; non-membrane-bounded organelle;	organic cyclic compound binding; heterocyclic compound binding; RNA binding; 5S rRNA binding; binding; nucleic acid binding; structural constituent of ribosome; structural molecule activity; rRNA binding;	K02932	RP-L5e; large subunit ribosomal protein L5e	dre03010 Ribosome - Danio rerio (zebrafish);	IPR025607;	Ribosomal protein L5 eukaryotic/L18 archaeal, C-terminal;
F1QN45	Uncharacterized protein (Fragment)	si:dkey-88l16.3	193.28	20.8	26	1.022	0.0245008	cytosol		intrinsic component of membrane; membrane; integral component of membrane; membrane part;	cation binding; metal ion binding; calcium ion binding; binding; ion binding;				IPR001881; IPR000742; IPR011042; IPR009030;	EGF-like calcium-binding domain; Epidermal growth factor-like domain; Six-bladed beta-propeller, TolB-like; Insulin-like growth factor binding protein, N-terminal;
Q7ZWE5	"Proteasome (Prosome, macropain) 26S subunit, non-ATPase, 6"	psmd6	45.341	10.9	4	0.805	0.0257446		single-multicellular organism process; proteolysis involved in cellular protein catabolic process; camera-type eye development; cellular protein catabolic process; cellular developmental process; cellular protein metabolic process; lens fiber cell differentiation; single-organism process; cellular metabolic process; proteasomal protein catabolic process; lens development in camera-type eye; organ…	proteasome complex; cell part; intracellular; macromolecular complex; intracellular part; protein complex; cell;
Q803J3	"RAB2A, member RAS oncogene family"	rab2a	23.514	48.6	8	0.945	0.0259859	cytosol	regulation of cellular process; single organism signaling; cellular response to stimulus; intracellular signal transduction; single-organism cellular process; single-organism process; organic substance transport; small GTPase mediated signal transduction; signaling; response to stimulus; protein transport; establishment of localization; transport; establishment of protein localization; signal tra…		nucleoside phosphate binding; nucleoside binding; ion binding; nucleotide binding; organic cyclic compound binding; heterocyclic compound binding; ribonucleoside binding; carbohydrate derivative binding; ribonucleotide binding; binding; purine ribonucleoside binding; anion binding; purine ribonucleotide binding; purine nucleoside binding; guanyl ribonucleotide binding; guanyl nucleotide binding; …	K07877			IPR005225; IPR027417;	Small GTP-binding protein domain; P-loop containing nucleoside triphosphate hydrolase;
A0A0R4IGR9	Uncharacterized protein	pccb	60.305	6.7	3	0.789	0.0261732
F1QY25	Uncharacterized protein	zgc:162509	78.454	4	3	0.772	0.0266295	plasma membrane
A9JT41	Rrbp1 protein	rrbp1b	108.61	6.4	4	1.244	0.0268419		establishment of protein localization; transport; organic substance transport; localization; macromolecule localization; protein localization; protein transport; establishment of localization;	membrane; intracellular organelle; endoplasmic reticulum; nuclear outer membrane-endoplasmic reticulum membrane network; bounding membrane of organelle; organelle membrane; cytoplasm; intracellular organelle part; intrinsic component of membrane; endomembrane system; intracellular part; cell; integral component of membrane; organelle part; organelle; intracellular membrane-bounded organelle; inte…
Q2KNE0	DNA polymerase	pold1	124.95	4.3	4	0.844	0.027073		nucleotide-excision repair; DNA-dependent DNA replication maintenance of fidelity; single-organism process; biosynthetic process; cellular metabolic process; metabolic process; mitotic S phase; organic cyclic compound catabolic process; macromolecule metabolic process; DNA-dependent DNA replication; regulation of cell cycle; cell cycle phase; mitotic cell cycle; cellular response to stimulus; DNA…	nuclear replisome; macromolecular complex; intracellular part; cell; organelle part; non-membrane-bounded organelle; chromosomal part; membrane-enclosed lumen; catalytic complex; intracellular organelle lumen; cell part; intracellular; nuclear chromosome part; chromosome; replisome; membrane-bounded organelle; protein-DNA complex; organelle lumen; replication fork; intracellular organelle; intrac…	DNA binding; nucleoside phosphate binding; 3'-5' exonuclease activity; hydrolase activity; nucleotide binding; heterocyclic compound binding; organic cyclic compound binding; nucleotidyltransferase activity; catalytic activity; binding; nuclease activity; hydrolase activity, acting on ester bonds; nucleic acid binding; DNA polymerase activity; exonuclease activity; DNA-directed DNA polymerase act…
Q6AZA2	NADH dehydrogenase (Ubiquinone) flavoprotein 1	ndufv1	53.69	7.7	4	0.681	0.0274539	mitochondria			oxidoreductase activity, acting on NAD(P)H; nucleoside phosphate binding; ion binding; NADH dehydrogenase (quinone) activity; nucleotide binding; 4 iron, 4 sulfur cluster binding; cofactor binding; oxidoreductase activity, acting on NAD(P)H, quinone or similar compound as acceptor; NADH dehydrogenase (ubiquinone) activity; oxidoreductase activity; heterocyclic compound binding; organic cyclic com…	K03942	NDUFV1; NADH dehydrogenase (ubiquinone) flavoprotein 1 [EC:1.6.5.3 1.6.99.3]	dre01100 Metabolic pathways - Danio rerio (zebrafish); dre00190 Oxidative phosphorylation - Danio rerio (zebrafish);	IPR011538; IPR019554; IPR019575;	NADH:ubiquinone oxidoreductase, 51kDa subunit; Soluble ligand binding domain; NADH ubiquinone oxidoreductase, F subunit, iron sulphur binding;
Q7ZUD6	Reticulon	rtn3	24.495	20.4	4	0.715	0.0283741	plasma membrane		organelle; intracellular membrane-bounded organelle; intracellular organelle; endoplasmic reticulum; cell part; intracellular; cytoplasm; endomembrane system; intracellular part; membrane-bounded organelle; cell; cytoplasmic part;					IPR003388;	Reticulon;
X1WES8	Eukaryotic translation initiation factor 3 subunit J	eif3ja	27.807	20.2	4	1.183	0.029002	nuclear							IPR023194;	Eukaryotic translation initiation factor 3-like domain;
Q568F8	Single-stranded DNA-binding protein	ssbp1	16.638	23.3	3	1.835	0.0294343		DNA replication; cellular aromatic compound metabolic process; DNA metabolic process; organic cyclic compound metabolic process; nitrogen compound metabolic process; biosynthetic process; primary metabolic process; organic substance biosynthetic process; cellular metabolic process; cellular biosynthetic process; organic substance metabolic process; metabolic process; cellular macromolecule biosyn…	organelle; intracellular membrane-bounded organelle; intracellular organelle; cell part; intracellular; cytoplasm; intracellular part; membrane-bounded organelle; cell; mitochondrion; cytoplasmic part;	organic cyclic compound binding; heterocyclic compound binding; DNA binding; binding; nucleic acid binding; single-stranded DNA binding; structure-specific DNA binding;
A0A0R4IUE2	Uncharacterized protein	ndufv3	40.138	20.2	6	1.477	0.0297676
B8JI08	Uncharacterized protein	ogdha	115.67	6.3	5	0.873	0.0300823	mitochondria	tricarboxylic acid metabolic process; oxidation-reduction process; small molecule metabolic process; single-organism cellular process; tricarboxylic acid cycle; single-organism process; primary metabolic process; cellular respiration; cellular metabolic process; organic substance metabolic process; citrate metabolic process; metabolic process; generation of precursor metabolites and energy; aerob…		vitamin binding; ion binding; oxidoreductase activity, acting on the aldehyde or oxo group of donors; cofactor binding; sulfur compound binding; thiamine pyrophosphate binding; oxidoreductase activity; heterocyclic compound binding; organic cyclic compound binding; catalytic activity; binding; cation binding; anion binding; oxoglutarate dehydrogenase (succinyl-transferring) activity; oxidoreducta…	K00164	OGDH; 2-oxoglutarate dehydrogenase E1 component [EC:1.2.4.2]	dre01200 Carbon metabolism - Danio rerio (zebrafish); dre01100 Metabolic pathways - Danio rerio (zebrafish); dre00310 Lysine degradation - Danio rerio (zebrafish); dre00380 Tryptophan metabolism - Danio rerio (zebrafish); dre00020 Citrate cycle (TCA cycle) - Danio rerio (zebrafish);	IPR029061; IPR005475; IPR001017;	Thiamin diphosphate-binding fold; Transketolase-like, pyrimidine-binding domain; Dehydrogenase, E1 component;
Q6TNP9	"Tubulin, alpha 2"	tuba8l	50.034	26.1	2	0.662	0.0307679	cytoskeleton	cellular component biogenesis; cellular component organization; cellular macromolecular complex assembly; protein complex subunit organization; single-organism cellular process; single-organism process; microtubule-based process; macromolecular complex subunit organization; microtubule-based movement; cellular component assembly; macromolecular complex assembly; protein polymerization; movement o…	intracellular organelle; microtubule; intracellular non-membrane-bounded organelle; cytoskeletal part; intracellular organelle part; cytoplasm; macromolecular complex; intracellular part; cell; organelle part; non-membrane-bounded organelle; organelle; cytoskeleton; microtubule cytoskeleton; intracellular; cell part; protein complex;	nucleoside phosphate binding; nucleoside binding; ion binding; hydrolase activity, acting on acid anhydrides; hydrolase activity; nucleotide binding; nucleoside-triphosphatase activity; organic cyclic compound binding; heterocyclic compound binding; ribonucleoside binding; carbohydrate derivative binding; pyrophosphatase activity; catalytic activity; ribonucleotide binding; binding; GTPase activi…	K07374	TUBA; tubulin alpha	dre04145 Phagosome - Danio rerio (zebrafish); dre04540 Gap junction - Danio rerio (zebrafish);	IPR003008; IPR023123; IPR008280; IPR018316;	Tubulin/FtsZ, GTPase domain; Tubulin, C-terminal; Tubulin/FtsZ, C-terminal; Tubulin/FtsZ, 2-layer sandwich domain;
Q803T3	Glutamate dehydrogenase	glud1b	59.961	5	3	0.933	0.0309291		small molecule metabolic process; single-organism cellular process; nitrogen compound metabolic process; single-organism process; primary metabolic process; cellular metabolic process; organic substance metabolic process; metabolic process; cellular amino acid metabolic process; single-organism metabolic process; carboxylic acid metabolic process; organic acid metabolic process; cellular process;…		organic cyclic compound binding; heterocyclic compound binding; nucleoside phosphate binding; catalytic activity; oxidoreductase activity, acting on the CH-NH2 group of donors, NAD or NADP as acceptor; binding; nucleotide binding; oxidoreductase activity, acting on the CH-NH2 group of donors; oxidoreductase activity; small molecule binding;
A3KQX1	Uncharacterized protein	cndp2	53.229	5.7	3	1.089	0.0310187	cytosol	proteolysis; metabolic process; macromolecule metabolic process; protein metabolic process; primary metabolic process; organic substance metabolic process;		peptidase activity; exopeptidase activity; catalytic activity; peptidase activity, acting on L-amino acid peptides; hydrolase activity; metallopeptidase activity; tripeptidase activity; dipeptidase activity;	K08660	CNDP2; cytosolic nonspecific dipeptidase [EC:3.4.13.18]	dre00410 beta-Alanine metabolism - Danio rerio (zebrafish); dre00330 Arginine and proline metabolism - Danio rerio (zebrafish); dre01100 Metabolic pathways - Danio rerio (zebrafish); dre00340 Histidine metabolism - Danio rerio (zebrafish);	IPR011650;	Peptidase M20, dimerisation domain;
Q7ZTH8	"Acyl-Coenzyme A dehydrogenase, C-4 to C-12 straight chain"	acadm	46.133	25.7	9	0.961	0.0313012				nucleoside phosphate binding; flavin adenine dinucleotide binding; ion binding; nucleotide binding; cofactor binding; oxidoreductase activity; oxidoreductase activity, acting on the CH-CH group of donors; heterocyclic compound binding; organic cyclic compound binding; catalytic activity; binding; anion binding; acyl-CoA dehydrogenase activity; coenzyme binding; small molecule binding;
A0A0R4ICN9	Obg-like ATPase 1	ola1	39.411	9.2	3	0.856	0.0313358
Q7T160	Novel protein similar to human general control of amino-acid synthesis 1-like 1 (Yeast) (GCN1) (Fragment)	gcn1l1	259.29	1.2	3	0.862	0.0314893
E7F9N7	Uncharacterized protein	dync1h1	522.36	3.3	11	0.841	0.0315321	cytosol	single-organism cellular process; microtubule-based movement; movement of cell or subcellular component; single-organism process; cellular process; microtubule-based process;	intracellular organelle; intracellular non-membrane-bounded organelle; cytoskeletal part; intracellular organelle part; macromolecular complex; intracellular part; dynein complex; microtubule associated complex; cell; organelle part; non-membrane-bounded organelle; organelle; cytoskeleton; catalytic complex; microtubule cytoskeleton; intracellular; cell part; protein complex;	ATP binding; motor activity; nucleoside phosphate binding; nucleoside binding; ion binding; hydrolase activity, acting on acid anhydrides; hydrolase activity; nucleotide binding; nucleoside-triphosphatase activity; ATPase activity; organic cyclic compound binding; heterocyclic compound binding; ribonucleoside binding; carbohydrate derivative binding; pyrophosphatase activity; catalytic activity; …	K10413	DYNC1H; dynein heavy chain 1, cytosolic	dre04145 Phagosome - Danio rerio (zebrafish); dre05132 Salmonella infection - Danio rerio (zebrafish);	IPR004273; IPR011704; IPR003593; IPR013602; IPR027417; IPR024743; IPR013594;	Dynein heavy chain domain; ATPase, dynein-related, AAA domain; AAA+ ATPase domain; Dynein heavy chain, domain-2; P-loop containing nucleoside triphosphate hydrolase; Dynein heavy chain, coiled coil stalk; Dynein heavy chain, domain-1;
Q6P948	Pyruvate dehydrogenase E1 component subunit alpha	pdha1a	43.741	5.6	2	0.918	0.0319076	mitochondria	single-organism carbohydrate catabolic process; glycolytic process; single-organism catabolic process; small molecule metabolic process; single-organism cellular process; single-organism process; carbohydrate metabolic process; primary metabolic process; cellular metabolic process; organic substance metabolic process; carbohydrate catabolic process; single-organism carbohydrate metabolic process;…	intracellular membrane-bounded organelle; organelle; intracellular organelle; cell part; intracellular; intracellular part; membrane-bounded organelle; cell;	pyruvate dehydrogenase activity; pyruvate dehydrogenase (acetyl-transferring) activity; catalytic activity; oxidoreductase activity, acting on the aldehyde or oxo group of donors, disulfide as acceptor; oxidoreductase activity; oxidoreductase activity, acting on the aldehyde or oxo group of donors;	K00161	PDHA; pyruvate dehydrogenase E1 component alpha subunit [EC:1.2.4.1]	dre00010 Glycolysis / Gluconeogenesis - Danio rerio (zebrafish); dre01200 Carbon metabolism - Danio rerio (zebrafish); dre01100 Metabolic pathways - Danio rerio (zebrafish); dre00620 Pyruvate metabolism - Danio rerio (zebrafish); dre00020 Citrate cycle (TCA cycle) - Danio rerio (zebrafish);	IPR001017; IPR029061;	Dehydrogenase, E1 component; Thiamin diphosphate-binding fold;
Q9PUE4	Coatomer subunit gamma-2	copg2	97.528	8.1	5	0.86	0.0319708	cytosol	establishment of protein localization; transport; intracellular transport; cellular macromolecule localization; establishment of localization in cell; vesicle-mediated transport; intracellular protein transport; organic substance transport; protein localization; macromolecule localization; cellular protein localization; localization; protein transport; establishment of localization; cellular loca…	membrane; cytoplasmic vesicle; organelle membrane; membrane-bounded vesicle; cytoplasmic membrane-bounded vesicle; COPI-coated vesicle; cytoplasm; vesicle; Golgi-associated vesicle membrane; cytoplasmic vesicle part; macromolecular complex; intracellular part; vesicle coat; cell; COPI-coated vesicle membrane; organelle part; coated vesicle membrane; COPI vesicle coat; intracellular; cell part; me…	structural molecule activity;	K17267			IPR013040; IPR011989; IPR016024; IPR009028; IPR015873; IPR002553; IPR013041;	Coatomer, gamma subunit, appendage, Ig-like subdomain; Armadillo-like helical; Armadillo-type fold; Coatomer/calthrin adaptor appendage, C-terminal subdomain; Clathrin alpha-adaptin/coatomer adaptor, appendage, C-terminal subdomain; Clathrin/coatomer adaptor, adaptin-like, N-terminal; Coatomer/clathrin adaptor appendage, Ig-like subdomain;
Q6TH34	Cell division cycle 42	cdc42	21.143	18.9	3	0.809	0.0321889	cytosol	regulation of cellular process; single organism signaling; cellular response to stimulus; signal transduction; regulation of biological process; cell communication; intracellular signal transduction; single-organism cellular process; single-organism process; small GTPase mediated signal transduction; cell division; signaling; response to stimulus; cellular process; biological regulation;	membrane; cell; intracellular; cell part;	nucleoside phosphate binding; nucleoside binding; ion binding; nucleotide binding; organic cyclic compound binding; heterocyclic compound binding; ribonucleoside binding; carbohydrate derivative binding; ribonucleotide binding; binding; purine ribonucleoside binding; anion binding; purine ribonucleotide binding; purine nucleoside binding; guanyl ribonucleotide binding; guanyl nucleotide binding; …	K04393	CDC42; cell division control protein 42	dre04510 Focal adhesion - Danio rerio (zebrafish); dre04370 VEGF signaling pathway - Danio rerio (zebrafish); dre04912 GnRH signaling pathway - Danio rerio (zebrafish); dre05132 Salmonella infection - Danio rerio (zebrafish); dre04810 Regulation of actin cytoskeleton - Danio rerio (zebrafish); dre04010 MAPK signaling pathway - Danio rerio (zebrafish); dre04530 Tight junction - Danio rerio (zebraf…	IPR005225; IPR027417;	Small GTP-binding protein domain; P-loop containing nucleoside triphosphate hydrolase;
A3KNV0	Dci protein (Fragment)	eci1	34.166	9.7	3	1.049	0.0321918				catalytic activity;
Q7ZVD2	Nuclear distribution gene C homolog	nudc	38.336	16.5	7	1.334	0.0329332
A8KAZ5	LOC100006972 protein (Fragment)	a2ml	65.033	5.9	3	1.137	0.0335004		regulation of cellular process; regulation of endopeptidase activity; negative regulation of endopeptidase activity; negative regulation of proteolysis; regulation of primary metabolic process; regulation of macromolecule metabolic process; negative regulation of protein processing; negative regulation of biological process; regulation of proteolysis; negative regulation of cellular process; nega…		enzyme regulator activity; peptidase inhibitor activity; peptidase regulator activity; endopeptidase regulator activity; molecular function regulator; enzyme inhibitor activity; endopeptidase inhibitor activity;
A0A0R4IQ72	Uncharacterized protein	hnrnpm	71.954	9.2	4	1.205	0.0340008
Q6JWU7	Coatomer protein complex subunit beta 2	copb2	105.27	3.1	2	0.826	0.0344282		developmental process; single-multicellular organism process; intracellular transport; embryonic organ development; system development; vesicle-mediated transport; single-organism process; organic substance transport; multicellular organismal process; protein transport; establishment of localization; cellular localization; transport; establishment of protein localization; organ development; cellu…	membrane; membrane part; cell part; intracellular; coated membrane; cytoplasm; macromolecular complex; intracellular part; membrane coat; protein complex; cell; cytoplasmic part;	structural molecule activity;
Q6NY78	"Eukaryotic translation initiation factor 2, subunit 2 beta"	eif2s2	37.464	30	8	1.1	0.0344853				organic cyclic compound binding; heterocyclic compound binding; RNA binding; translation factor activity, nucleic acid binding; binding; nucleic acid binding; translation initiation factor activity;
Q6NYP1	Uncharacterized protein	snx12	17.602	14.6	2	1.42	0.0345114	cytosol,nuclear	single-organism cellular process; single-organism process; cell communication; cellular process;		lipid binding; anion binding; binding; phosphatidylinositol binding; phospholipid binding; ion binding;	K17918			IPR001683;	Phox homologous domain;
Q6NWI5	Methylcrotonoyl-Coenzyme A carboxylase 2 (Beta)	mccc2	61.743	12	4	1.12	0.0354578				catalytic activity; ligase activity;
Q08BL5	Zgc:153351	zgc:153351	30.778	8.4	2	0.738	0.0354766
A5PMV7	Uncharacterized protein	ppp2r1a	65.422	16.8	5	0.849	0.0357039	cytosol				K03456	PPP2R1; serine/threonine-protein phosphatase 2A regulatory subunit A	dre04114 Oocyte meiosis - Danio rerio (zebrafish); dre04350 TGF-beta signaling pathway - Danio rerio (zebrafish); dre04530 Tight junction - Danio rerio (zebrafish); dre04261 Adrenergic signaling in cardiomyocytes - Danio rerio (zebrafish); dre03015 mRNA surveillance pathway - Danio rerio (zebrafish);	IPR011989; IPR016024;	Armadillo-like helical; Armadillo-type fold;
R4GE02	Histone H2B	si:ch211-113a14.11	27.149	32.7	8	1.121	0.0367711	nuclear				K11252			IPR002119; IPR009072; IPR007125;	Histone H2A; Histone-fold; Histone core;
Q5BJB9	Prdx3 protein	prdx3	26.866	20.4	5	1.066	0.0369777				antioxidant activity; catalytic activity; peroxiredoxin activity; oxidoreductase activity; oxidoreductase activity, acting on peroxide as acceptor;
Q6DHE7	Zgc:92356	decr1	34.687	35.1	8	0.873	0.0372191				organic cyclic compound binding; heterocyclic compound binding; nucleotide binding; nucleoside phosphate binding; binding; small molecule binding;
Q9DDT0	Ferritin	fth1a	20.719	21.5	3	2	0.0384751	cytosol	cellular iron ion homeostasis; regulation of biological quality; transition metal ion homeostasis; ion homeostasis; metal ion transport; cellular cation homeostasis; inorganic ion homeostasis; single-organism cellular process; cellular homeostasis; iron ion homeostasis; single-organism process; iron ion transport; cellular chemical homeostasis; establishment of localization; cellular transition m…		iron ion binding; ferric iron binding; transition metal ion binding; catalytic activity; binding; ion binding; metal ion binding; cation binding; oxidoreductase activity;	K00522			IPR012347; IPR009040; IPR009078; IPR008331;	Ferritin-related; Ferritin- like diiron domain; Ferritin-like superfamily; Ferritin/DPS protein domain;
A5PN46	Endothelial differentiation-related factor 1 homolog	edf1	16.074	16.4	2	1.465	0.0389109				organic cyclic compound binding; heterocyclic compound binding; DNA binding; sequence-specific DNA binding; binding; nucleic acid binding;
U3JB26	Uncharacterized protein (Fragment)	srsf2a	13.722	27.1	3	1.523	0.0399106	nuclear				K12891	SFRS2; splicing factor, arginine/serine-rich 2	dre05168 Herpes simplex infection - Danio rerio (zebrafish); dre03040 Spliceosome - Danio rerio (zebrafish);	IPR000504; IPR012677;	RNA recognition motif domain; Nucleotide-binding, alpha-beta plait;
A7E2K1	Uncharacterized protein	zgc:171719	28.809	26.7	2	2.107	0.040119	cytosol				K10373	TPM1; tropomyosin 1	dre04260 Cardiac muscle contraction - Danio rerio (zebrafish); dre04261 Adrenergic signaling in cardiomyocytes - Danio rerio (zebrafish);
F1Q9T9	Uncharacterized protein (Fragment)	rpl23a	17.257	11.8	2	1.486	0.0403125	cytosol	cellular protein metabolic process; biosynthetic process; primary metabolic process; cellular metabolic process; organic substance biosynthetic process; cellular biosynthetic process; organic substance metabolic process; metabolic process; cellular macromolecule biosynthetic process; cellular macromolecule metabolic process; gene expression; macromolecule metabolic process; protein metabolic proc…	ribosome; organelle; intracellular organelle; intracellular non-membrane-bounded organelle; cell part; intracellular; cytoplasm; macromolecular complex; intracellular part; cell; ribonucleoprotein complex; cytoplasmic part; non-membrane-bounded organelle;	organic cyclic compound binding; heterocyclic compound binding; nucleoside phosphate binding; binding; nucleotide binding; structural molecule activity; structural constituent of ribosome; small molecule binding;	K02893	RP-L23Ae; large subunit ribosomal protein L23Ae	dre03010 Ribosome - Danio rerio (zebrafish);	IPR012678; IPR005633; IPR012677;	Ribosomal protein L23/L15e core domain; Ribosomal protein L23/L25, N-terminal; Nucleotide-binding, alpha-beta plait;
Q4G5V8	Reticulon	rtn4a	21.703	15.5	2	0.658	0.0403605			organelle; intracellular membrane-bounded organelle; intracellular organelle; endoplasmic reticulum; cell part; intracellular; cytoplasm; endomembrane system; intracellular part; membrane-bounded organelle; cell; cytoplasmic part;
B2GQ15	"Carnitine O-palmitoyltransferase 2, mitochondrial"	cpt2	74.784	13.3	5	1.131	0.0407048
Q8JHJ1	60S ribosomal protein L35	rpl35	14.43	20.3	3	1.114	0.0410136	cytosol	regulation of cellular process; developmental process; single-multicellular organism process; cellular protein metabolic process; single-organism process; biosynthetic process; primary metabolic process; organic substance biosynthetic process; cellular metabolic process; multicellular organismal process; cellular biosynthetic process; organic substance metabolic process; metabolic process; regula…	ribosome; organelle; intracellular organelle; intracellular non-membrane-bounded organelle; cell part; intracellular; cytoplasm; macromolecular complex; intracellular part; cell; ribonucleoprotein complex; cytoplasmic part; non-membrane-bounded organelle;	structural constituent of ribosome; structural molecule activity;	K02918	RP-L35e; large subunit ribosomal protein L35e	dre03010 Ribosome - Danio rerio (zebrafish);
Q803Q1	Glycogenin 1	gyg1a	36.994	31.9	10	1.122	0.0415679				transferase activity, transferring glycosyl groups; catalytic activity; transferase activity;
F5HN07	Protein S100	S100A1	10.788	43.8	4	1.269	0.0416975				cation binding; metal ion binding; calcium ion binding; binding; ion binding;
Q6DC25	AU RNA binding protein/enoyl-Coenzyme A hydratase	auh	34.739	20	5	1.173	0.042334				catalytic activity;
A8KBY9	Adenylosuccinate lyase	adsl	54.574	21.2	8	0.843	0.0432627		nucleotide biosynthetic process; cellular aromatic compound metabolic process; ribonucleotide metabolic process; nucleotide metabolic process; single-organism process; biosynthetic process; organonitrogen compound biosynthetic process; cellular metabolic process; phosphate-containing compound metabolic process; organic substance metabolic process; ribose phosphate biosynthetic process; metabolic …		lyase activity; carbon-nitrogen lyase activity; amidine-lyase activity; N6-(1,2-dicarboxyethyl)AMP AMP-lyase (fumarate-forming) activity; catalytic activity;
Q803E5	Eukaryotic translation termination factor 1	etf1b	49.612	10.2	4	0.925	0.0441213	cytosol		intracellular part; cell; cell part; intracellular; cytoplasm;	organic cyclic compound binding; translation termination factor activity; heterocyclic compound binding; RNA binding; translation factor activity, nucleic acid binding; binding; nucleic acid binding; translation release factor activity, codon specific; translation release factor activity;	K03265	ETF1; peptide chain release factor subunit 1	dre03015 mRNA surveillance pathway - Danio rerio (zebrafish);	IPR005141; IPR029064; IPR005142; IPR005140; IPR024049;	eRF1 domain 2; 50S ribosomal protein L30e-like; eRF1 domain 3; eRF1 domain 1/Pelota-like; Peptide Chain Release Factor eRF1/aRF1, N-terminal;
Q5RKM3	Stress-induced-phosphoprotein 1 (Hsp70/Hsp90-organizing protein)	stip1	61.668	24	14	1.075	0.0441385	cytosol				K09553			IPR006636; IPR011990; IPR013026;	Heat shock chaperonin-binding; Tetratricopeptide-like helical domain; Tetratricopeptide repeat-containing domain;
Q8QGB8	Cytosine-specific methyltransferase	dnmt1	168.8	3.7	4	0.734	0.0450617			organelle; intracellular membrane-bounded organelle; intracellular organelle; nucleus; cell part; intracellular; intracellular part; membrane-bounded organelle; cell;	DNA binding; S-adenosylmethionine-dependent methyltransferase activity; methyltransferase activity; DNA-methyltransferase activity; ion binding; transferase activity, transferring one-carbon groups; zinc ion binding; heterocyclic compound binding; organic cyclic compound binding; transition metal ion binding; catalytic activity; binding; nucleic acid binding; metal ion binding; cation binding; DN…
Q90Z10	60S ribosomal protein L13	rpl13	24.364	33.6	8	0.788	0.0451707	cytosol	regulation of cellular process; cellular protein metabolic process; biosynthetic process; primary metabolic process; organic substance biosynthetic process; cellular metabolic process; cellular biosynthetic process; organic substance metabolic process; metabolic process; regulation of biological process; cellular macromolecule biosynthetic process; cellular macromolecule metabolic process; gene e…	ribosome; organelle; intracellular organelle; intracellular non-membrane-bounded organelle; cell part; intracellular; cytoplasm; macromolecular complex; intracellular part; cell; ribonucleoprotein complex; cytoplasmic part; non-membrane-bounded organelle;	structural constituent of ribosome; structural molecule activity;	K02873	RP-L13e; large subunit ribosomal protein L13e	dre03010 Ribosome - Danio rerio (zebrafish);
B0UYN4	Uncharacterized protein	zgc:162944	24.07	49.1	8	1.064	0.0454878	extracellular		organelle; intracellular membrane-bounded organelle; intracellular organelle; cell part; intracellular; cytoplasm; intracellular part; membrane-bounded organelle; cell; mitochondrion; cytoplasmic part;					IPR029062; IPR002818;	Class I glutamine amidotransferase-like; ThiJ/PfpI;
A0A0R4IPQ0	Uncharacterized protein	sh3glb2b	44.406	21.4	6	1.194	0.0471672
Q6PBA6	Plasminogen	plg	91.635	6.7	6	1.252	0.0476834		proteolysis; metabolic process; macromolecule metabolic process; protein metabolic process; primary metabolic process; organic substance metabolic process;		serine-type endopeptidase activity; endopeptidase activity; peptidase activity; catalytic activity; serine hydrolase activity; serine-type peptidase activity; peptidase activity, acting on L-amino acid peptides; hydrolase activity;
Q6DRC0	Seryl-tRNA synthetase	sars	58.717	20.6	9	0.888	0.048545	nuclear	blood vessel development; single-organism process; biosynthetic process; cellular metabolic process; branching morphogenesis of an epithelial tube; metabolic process; tissue morphogenesis; angiogenesis; cellular amino acid metabolic process; tRNA aminoacylation for protein translation; macromolecule metabolic process; protein metabolic process; blood vessel morphogenesis; translation; patterning …	intracellular part; cell; cell part; intracellular; cytoplasm;	ligase activity, forming aminoacyl-tRNA and related compounds; serine-tRNA ligase activity; ATP binding; nucleoside phosphate binding; ligase activity, forming carbon-oxygen bonds; ligase activity; nucleoside binding; ion binding; nucleotide binding; organic cyclic compound binding; heterocyclic compound binding; ribonucleoside binding; carbohydrate derivative binding; catalytic activity; ribonuc…	K01875	SARS; seryl-tRNA synthetase [EC:6.1.1.11]	dre00970 Aminoacyl-tRNA biosynthesis - Danio rerio (zebrafish);	IPR010978; IPR015866; IPR002314; IPR006195;	tRNA-binding arm; Serine-tRNA synthetase, type1, N-terminal; Aminoacyl-tRNA synthetase, class II (G/ H/ P/ S), conserved domain; Aminoacyl-tRNA synthetase, class II;
Q7ZW73	Fructose-bisphosphate aldolase B	aldob	39.26	14.8	4	0.769	0.0486989		single-organism carbohydrate catabolic process; glycolytic process; single-organism catabolic process; small molecule metabolic process; single-organism cellular process; single-organism process; carbohydrate metabolic process; primary metabolic process; cellular metabolic process; organic substance metabolic process; carbohydrate catabolic process; single-organism carbohydrate metabolic process;…		lyase activity; fructose-bisphosphate aldolase activity; aldehyde-lyase activity; catalytic activity; carbon-carbon lyase activity;
Q7T2B9	Myotrophin	mtpn	12.748	32.2	3	1.665	0.0487484	cytosol		organelle; intracellular membrane-bounded organelle; intracellular organelle; nucleus; cell part; intracellular; cytoplasm; perinuclear region of cytoplasm; intracellular part; membrane-bounded organelle; cell; cytoplasmic part;					IPR020683;	Ankyrin repeat-containing domain;
B3DIZ3	Uncharacterized protein	zgc:171967	104.13	10.4	4	0.943	0.0495405		metabolic process; carbohydrate metabolic process; primary metabolic process; organic substance metabolic process;		hydrolase activity, hydrolyzing O-glycosyl compounds; carbohydrate binding; hydrolase activity; catalytic activity; binding; hydrolase activity, acting on glycosyl bonds;
Q566S4	"NADH dehydrogenase (Ubiquinone) Fe-S protein 3, (NADH-coenzyme Q reductase)"	ndufs3	29.398	19.6	3	1.361	0.0495445				NADH dehydrogenase (quinone) activity; oxidoreductase activity, acting on NAD(P)H; NADH dehydrogenase activity; catalytic activity; oxidoreductase activity, acting on NAD(P)H, quinone or similar compound as acceptor; NADH dehydrogenase (ubiquinone) activity; oxidoreductase activity;
Q6TGS5	Alpha tubulin-like protein	tuba4l	50.214	29	2	0.611	0.0503076	cytoskeleton	cellular component biogenesis; cellular component organization; cellular macromolecular complex assembly; protein complex subunit organization; single-organism cellular process; single-organism process; microtubule-based process; macromolecular complex subunit organization; microtubule-based movement; cellular component assembly; macromolecular complex assembly; protein polymerization; movement o…	intracellular organelle; microtubule; intracellular non-membrane-bounded organelle; cytoskeletal part; intracellular organelle part; cytoplasm; macromolecular complex; intracellular part; cell; organelle part; non-membrane-bounded organelle; organelle; cytoskeleton; microtubule cytoskeleton; intracellular; cell part; protein complex;	nucleoside phosphate binding; nucleoside binding; ion binding; hydrolase activity, acting on acid anhydrides; hydrolase activity; nucleotide binding; nucleoside-triphosphatase activity; organic cyclic compound binding; heterocyclic compound binding; ribonucleoside binding; carbohydrate derivative binding; pyrophosphatase activity; catalytic activity; ribonucleotide binding; binding; GTPase activi…	K07374	TUBA; tubulin alpha	dre04145 Phagosome - Danio rerio (zebrafish); dre04540 Gap junction - Danio rerio (zebrafish);	IPR003008; IPR023123; IPR008280; IPR018316;	Tubulin/FtsZ, GTPase domain; Tubulin, C-terminal; Tubulin/FtsZ, C-terminal; Tubulin/FtsZ, 2-layer sandwich domain;
Q5XJS8	Hsd17b10 protein	hsd17b10	27.057	17.7	4	1.149	0.0504534	extracellular	single-organism process; metabolic process; oxidation-reduction process; single-organism metabolic process;		organic cyclic compound binding; heterocyclic compound binding; nucleoside phosphate binding; catalytic activity; binding; nucleotide binding; small molecule binding; oxidoreductase activity;	K08683	HSD17B10; 3-hydroxyacyl-CoA dehydrogenase / 3-hydroxy-2-methylbutyryl-CoA dehydrogenase [EC:1.1.1.35 1.1.1.178]	dre01100 Metabolic pathways - Danio rerio (zebrafish); dre00280 Valine, leucine and isoleucine degradation - Danio rerio (zebrafish);	IPR016040;	NAD(P)-binding domain;
Q4QRF5	Histone H3	zgc:113983	15.316	24.3	5	0.733	0.0510669		cellular component biogenesis; cellular component organization; nucleosome organization; cellular macromolecular complex assembly; chromatin assembly or disassembly; protein complex subunit organization; macromolecular complex subunit organization; protein-DNA complex assembly; DNA packaging; nucleosome assembly; chromosome organization; cellular component assembly; macromolecular complex assembl…	intracellular organelle; intracellular non-membrane-bounded organelle; intracellular organelle part; macromolecular complex; intracellular part; cell; organelle part; DNA bending complex; chromosomal part; nucleosome; non-membrane-bounded organelle; intracellular membrane-bounded organelle; organelle; nucleus; chromatin; cell part; intracellular; chromosome; membrane-bounded organelle; protein co…	organic cyclic compound binding; heterocyclic compound binding; DNA binding; binding; nucleic acid binding;
Q6PC82	"Tyrosine 3-monooxygenase/tryptophan 5-monooxygenase activation protein, beta polypeptide like"	ywhabl	27.935	57.6	7	1.075	0.0512528				monooxygenase activity; catalytic activity; oxidoreductase activity;
Q6NXA0	Rpia protein (Fragment)	rpia	26.327	11.6	3	1.163	0.0525584		NADP metabolic process; pyridine nucleotide metabolic process; cellular aromatic compound metabolic process; nicotinamide nucleotide metabolic process; organophosphate catabolic process; nucleotide metabolic process; single-organism process; cellular metabolic process; pyridine-containing compound metabolic process; phosphate-containing compound metabolic process; organic substance metabolic proc…		isomerase activity; intramolecular oxidoreductase activity; ribose-5-phosphate isomerase activity; catalytic activity; intramolecular oxidoreductase activity, interconverting aldoses and ketoses;
Q5XJ96	Atlastin 3	atl3	58.048	17.9	7	0.864	0.0533844				nucleoside phosphate binding; nucleoside binding; ion binding; hydrolase activity, acting on acid anhydrides; hydrolase activity; nucleotide binding; nucleoside-triphosphatase activity; organic cyclic compound binding; heterocyclic compound binding; ribonucleoside binding; carbohydrate derivative binding; pyrophosphatase activity; catalytic activity; ribonucleotide binding; binding; GTPase activi…
A0A0N4SU88	Uncharacterized protein	kiaa0101	10.279	30.4	2	1.941	0.0534615
Q7ZVT2	Pyruvate kinase	pkma	58.057	26.1	13	0.805	0.0535562	cytosol	single-organism carbohydrate catabolic process; glycolytic process; single-organism catabolic process; small molecule metabolic process; single-organism cellular process; single-organism process; carbohydrate metabolic process; primary metabolic process; cellular metabolic process; organic substance metabolic process; carbohydrate catabolic process; single-organism carbohydrate metabolic process;…		magnesium ion binding; pyruvate kinase activity; kinase activity; phosphotransferase activity, alcohol group as acceptor; catalytic activity; binding; ion binding; potassium ion binding; metal ion binding; cation binding; alkali metal ion binding; transferase activity; transferase activity, transferring phosphorus-containing groups;	K00873	PK; pyruvate kinase [EC:2.7.1.40]	dre00010 Glycolysis / Gluconeogenesis - Danio rerio (zebrafish); dre01230 Biosynthesis of amino acids - Danio rerio (zebrafish); dre01200 Carbon metabolism - Danio rerio (zebrafish); dre01100 Metabolic pathways - Danio rerio (zebrafish); dre00620 Pyruvate metabolism - Danio rerio (zebrafish); dre00230 Purine metabolism - Danio rerio (zebrafish);	IPR015794; IPR011037; IPR015813; IPR015806; IPR015795; IPR015793;	Pyruvate kinase, alpha/beta; Pyruvate kinase-like, insert domain; Pyruvate/Phosphoenolpyruvate kinase-like domain; Pyruvate kinase, beta-barrel insert domain; Pyruvate kinase, C-terminal; Pyruvate kinase, barrel;
A0A0R4IYC4	Uncharacterized protein	rab11a	20.742	23.5	4	0.956	0.0535756
A7YY99	Uncharacterized protein	atp5ia	8.3736	45.1	2	1.358	0.0538277	mitochondria	nucleoside metabolic process; purine nucleoside metabolic process; purine ribonucleoside monophosphate metabolic process; nucleotide metabolic process; single-organism process; purine ribonucleoside biosynthetic process; nucleoside biosynthetic process; biosynthetic process; ribonucleoside monophosphate biosynthetic process; cellular metabolic process; phosphate-containing compound metabolic proc…	intracellular organelle; membrane; mitochondrial part; organelle membrane; organelle envelope; intracellular organelle part; cytoplasm; macromolecular complex; intracellular part; mitochondrial proton-transporting ATP synthase complex, coupling factor F(o); cell; mitochondrial membrane part; proton-transporting ATP synthase complex; mitochondrion; organelle part; intracellular membrane-bounded or…	ion transmembrane transporter activity; substrate-specific transporter activity; monovalent inorganic cation transmembrane transporter activity; inorganic cation transmembrane transporter activity; hydrogen ion transmembrane transporter activity; cation transmembrane transporter activity; substrate-specific transmembrane transporter activity; transporter activity; transmembrane transporter activi…	K02129	ATPeF0E; F-type H+-transporting ATPase subunit e	dre01100 Metabolic pathways - Danio rerio (zebrafish); dre00190 Oxidative phosphorylation - Danio rerio (zebrafish);
Q5MPX3	Transferrin receptor 1b	tfr1b	85.414	15.6	10	1.12	0.0539923		proteolysis; metabolic process; macromolecule metabolic process; protein metabolic process; primary metabolic process; organic substance metabolic process;		peptidase activity; hydrolase activity; catalytic activity;
A2ARH3	Uncharacterized protein	si:ch211-12e13.2	149.67	9.7	9	1.119	0.0551439	extracellular		intrinsic component of membrane; membrane; integral component of membrane; membrane part;	cation binding; metal ion binding; calcium ion binding; catalytic activity; binding; ion binding;				IPR001881; IPR000742; IPR011042; IPR009030; IPR001736;	EGF-like calcium-binding domain; Epidermal growth factor-like domain; Six-bladed beta-propeller, TolB-like; Insulin-like growth factor binding protein, N-terminal; Phospholipase D/Transphosphatidylase;
Q567I3	Zgc:112025 protein	triap1	8.4374	31.1	2	1.496	0.0556092
Q66HV4	Coatomer subunit beta	copb1	107.03	8.9	7	0.832	0.0560587	cytoskeleton	developmental process; single-multicellular organism process; intracellular transport; embryonic organ development; system development; vesicle-mediated transport; single-organism process; organic substance transport; multicellular organismal process; protein transport; establishment of localization; cellular localization; transport; establishment of protein localization; organ development; cellu…	membrane; cytoplasmic vesicle; organelle membrane; membrane-bounded vesicle; cytoplasmic membrane-bounded vesicle; COPI-coated vesicle; cytoplasm; vesicle; Golgi-associated vesicle membrane; cytoplasmic vesicle part; macromolecular complex; intracellular part; vesicle coat; cell; COPI-coated vesicle membrane; organelle part; coated vesicle membrane; COPI vesicle coat; intracellular; cell part; me…	structural molecule activity;	K17301			IPR011710; IPR011989; IPR016024; IPR029446; IPR002553;	Coatomer beta subunit, C-terminal; Armadillo-like helical; Armadillo-type fold; Coatomer beta subunit, appendage platform domain; Clathrin/coatomer adaptor, adaptin-like, N-terminal;
Q5RIF1	Leukotriene A(4) hydrolase	lta4h	69.217	7.2	4	0.871	0.0560708		unsaturated fatty acid metabolic process; organic acid biosynthetic process; leukotriene biosynthetic process; fatty acid derivative metabolic process; single-organism process; biosynthetic process; cellular lipid metabolic process; cellular metabolic process; organic substance metabolic process; lipid biosynthetic process; icosanoid biosynthetic process; metabolic process; monocarboxylic acid me…		endopeptidase activity; metalloendopeptidase activity; peptidase activity; hydrolase activity, acting on ether bonds; transition metal ion binding; leukotriene-A4 hydrolase activity; catalytic activity; binding; ion binding; cation binding; metal ion binding; peptidase activity, acting on L-amino acid peptides; metallopeptidase activity; hydrolase activity; zinc ion binding; ether hydrolase activ…
Q6TNR8	"6-phosphogluconate dehydrogenase, decarboxylating"	pgd	53.242	6	2	0.884	0.0562966		NADP metabolic process; pyridine nucleotide metabolic process; cellular aromatic compound metabolic process; nicotinamide nucleotide metabolic process; organophosphate catabolic process; nucleotide metabolic process; single-organism process; cellular metabolic process; pyridine-containing compound metabolic process; phosphate-containing compound metabolic process; organic substance metabolic proc…		oxidoreductase activity, acting on CH-OH group of donors; organic cyclic compound binding; heterocyclic compound binding; oxidoreductase activity, acting on the CH-OH group of donors, NAD or NADP as acceptor; phosphogluconate dehydrogenase (decarboxylating) activity; nucleoside phosphate binding; catalytic activity; binding; NADP binding; nucleotide binding; cofactor binding; oxidoreductase activ…
Q6P0U7	"Cleavage stimulation factor, 3 pre-RNA, subunit 2"	cstf2	51.27	4.1	2	1.197	0.0580628				organic cyclic compound binding; heterocyclic compound binding; nucleoside phosphate binding; binding; nucleic acid binding; nucleotide binding; small molecule binding;
Q7ZVP2	"RAB5C, member RAS oncogene family"	rab5c	23.642	11.3	2	1.042	0.0599297	cytosol	single organism signaling; regulation of cellular process; regulation of vesicle-mediated transport; circulatory system development; single-multicellular organism process; blood vessel development; single-organism process; response to stimulus; protein transport; establishment of localization; gastrulation; biological adhesion; anatomical structure morphogenesis; signal transduction; gastrulation…	organelle; intracellular membrane-bounded organelle; intracellular organelle; cell part; intracellular; cytoplasm; endosome; endomembrane system; intracellular part; cell; membrane-bounded organelle; cytoplasmic part;	nucleoside phosphate binding; nucleoside binding; ion binding; nucleotide binding; organic cyclic compound binding; heterocyclic compound binding; ribonucleoside binding; carbohydrate derivative binding; ribonucleotide binding; binding; purine ribonucleoside binding; anion binding; purine ribonucleotide binding; purine nucleoside binding; guanyl ribonucleotide binding; guanyl nucleotide binding; …	K07889	RAB5C; Ras-related protein Rab-5C	dre04145 Phagosome - Danio rerio (zebrafish); dre04144 Endocytosis - Danio rerio (zebrafish);	IPR005225; IPR027417;	Small GTP-binding protein domain; P-loop containing nucleoside triphosphate hydrolase;
Q6IQI3	Zgc:86751	ptges3b	18.192	19	2	0.842	0.0600516
Q6DEM1	Snrnp70 protein (Fragment)	snrnp70	35.974	6.9	2	1.686	0.060537				organic cyclic compound binding; heterocyclic compound binding; nucleoside phosphate binding; binding; nucleic acid binding; nucleotide binding; small molecule binding;
Q6P5L3	60S ribosomal protein L19	rpl19	23.453	17.3	3	0.808	0.0630584	cytosol	cellular protein metabolic process; biosynthetic process; primary metabolic process; cellular metabolic process; organic substance biosynthetic process; cellular biosynthetic process; organic substance metabolic process; metabolic process; cellular macromolecule biosynthetic process; cellular macromolecule metabolic process; gene expression; macromolecule metabolic process; protein metabolic proc…	ribosome; organelle; intracellular organelle; intracellular non-membrane-bounded organelle; cell part; intracellular; cytoplasm; macromolecular complex; intracellular part; cell; ribonucleoprotein complex; cytoplasmic part; non-membrane-bounded organelle;	structural constituent of ribosome; structural molecule activity;	K02885	RP-L19e; large subunit ribosomal protein L19e	dre03010 Ribosome - Danio rerio (zebrafish);	IPR000196; IPR015974; IPR015972;	Ribosomal protein L19/L19e domain; Ribosomal protein L19/L19e, domain 3; Ribosomal protein L19/L19e, domain 1;
Q7ZWF0	mRNA export factor	rae1	41.051	12	3	1.24	0.0639426	cytosol,nuclear		organelle; intracellular membrane-bounded organelle; intracellular organelle; nucleus; cell part; intracellular; cytoplasm; intracellular part; membrane-bounded organelle; cell;		K14298	RAE1; mRNA export factor	dre03013 RNA transport - Danio rerio (zebrafish);	IPR017986; IPR015943;	WD40-repeat-containing domain; WD40/YVTN repeat-like-containing domain;
A0A0R4IBG2	Uncharacterized protein	acp1	17.716	24.7	3	1.3	0.0652466
Q7ZV37	Protein phosphatase methylesterase 1	ppme1	41.64	6.9	2	0.749	0.0657173	nuclear	metabolic process;		hydrolase activity; carboxylic ester hydrolase activity; catalytic activity; hydrolase activity, acting on ester bonds;	K13617			IPR029058; IPR000073;	Alpha/Beta hydrolase fold; Alpha/beta hydrolase fold-1;
Q6DRK5	Coatomer subunit alpha	copa	138.11	8.1	8	0.776	0.0676568		establishment of protein localization; transport; intracellular transport; cellular macromolecule localization; establishment of localization in cell; vesicle-mediated transport; intracellular protein transport; organic substance transport; protein localization; macromolecule localization; cellular protein localization; localization; protein transport; establishment of localization; cellular loca…	membrane; cytoplasmic vesicle; organelle membrane; membrane-bounded vesicle; cytoplasmic membrane-bounded vesicle; COPI-coated vesicle; cytoplasm; vesicle; Golgi-associated vesicle membrane; cytoplasmic vesicle part; macromolecular complex; intracellular part; vesicle coat; cell; COPI-coated vesicle membrane; organelle part; coated vesicle membrane; COPI vesicle coat; intracellular; cell part; me…	structural molecule activity;
E7FFZ3	Uncharacterized protein	si:dkey-46g23.2	158.36	27.4	6	0.969	0.068864	plasma membrane	regulation of cellular process; regulation of endopeptidase activity; negative regulation of endopeptidase activity; negative regulation of proteolysis; regulation of primary metabolic process; regulation of macromolecule metabolic process; negative regulation of protein processing; negative regulation of biological process; regulation of proteolysis; negative regulation of cellular process; nega…	extracellular space; extracellular region part; extracellular region;	enzyme regulator activity; peptidase inhibitor activity; peptidase regulator activity; endopeptidase regulator activity; molecular function regulator; enzyme inhibitor activity; endopeptidase inhibitor activity;				IPR002890; IPR011625; IPR009048; IPR014756; IPR001599; IPR008930; IPR019565; IPR011626;	Alpha-2-macroglobulin, N-terminal; Alpha-2-macroglobulin, N-terminal 2; Alpha-macroglobulin, receptor-binding; Immunoglobulin E-set; Alpha-2-macroglobulin; Terpenoid cyclases/protein prenyltransferase alpha-alpha toroid; Alpha-2-macroglobulin, thiol-ester bond-forming; Alpha-macroglobulin complement component;
Q7ZUS2	Nucleobindin 2b	nucb2b	51.126	19.3	9	1.224	0.0700955				cation binding; metal ion binding; calcium ion binding; binding; ion binding;
X1WHY3	Uncharacterized protein	glg1a	129.1	4.1	4	0.907	0.0714536	extracellular,plasma membrane				K06816	GLG1; golgi apparatus protein 1	dre04514 Cell adhesion molecules (CAMs) - Danio rerio (zebrafish);
Q568N9	Ppa1 protein	ppa1b	32.642	41.6	9	1.102	0.0716945		metabolic process; cellular metabolic process; phosphorus metabolic process; cellular process; phosphate-containing compound metabolic process;	intracellular part; cell; cell part; intracellular; cytoplasm;	magnesium ion binding; inorganic diphosphatase activity; pyrophosphatase activity; catalytic activity; binding; ion binding; cation binding; metal ion binding; hydrolase activity, acting on acid anhydrides; hydrolase activity; hydrolase activity, acting on acid anhydrides, in phosphorus-containing anhydrides;
A3KNM2	Si:ch211-203l9.2	tpd52	20.721	27.8	4	2.166	0.0719166	cytosol
Q568F3	Proteasome subunit beta type	psmb4	24.045	18.1	3	1.135	0.0723509		proteolysis involved in cellular protein catabolic process; cellular macromolecule catabolic process; cellular protein catabolic process; cellular protein metabolic process; primary metabolic process; cellular metabolic process; organic substance metabolic process; organic substance catabolic process; metabolic process; protein catabolic process; macromolecule catabolic process; cellular macromol…	organelle; intracellular membrane-bounded organelle; intracellular organelle; nucleus; proteasome complex; cell part; intracellular; cytoplasm; proteasome core complex; macromolecular complex; intracellular part; protein complex; membrane-bounded organelle; cell;	endopeptidase activity; threonine-type endopeptidase activity; peptidase activity; catalytic activity; threonine-type peptidase activity; peptidase activity, acting on L-amino acid peptides; hydrolase activity;
Q5TZG5	Ezrin	ezrb	68.725	15.3	7	1.177	0.0729183	nuclear		membrane; cytoskeleton; organelle; intracellular organelle; extrinsic component of membrane; intracellular non-membrane-bounded organelle; membrane part; cell part; intracellular; cytoplasm; intracellular part; cell; non-membrane-bounded organelle;		K08007	VIL2; villin 2 (ezrin)	dre04810 Regulation of actin cytoskeleton - Danio rerio (zebrafish);	IPR019748; IPR018980; IPR008954; IPR018979; IPR019749; IPR029071; IPR011993; IPR011259; IPR014352; IPR000299;	FERM central domain; FERM, C-terminal PH-like domain; Moesin tail domain; FERM, N-terminal; Band 4.1 domain; Ubiquitin-related domain; Pleckstrin homology-like domain; Ezrin/radixin/moesin, C-terminal; FERM/acyl-CoA-binding protein, 3-helical bundle; FERM domain;
E9QJP3	Uncharacterized protein	si:dkey-90l23.1	25.329	41.9	9	1.1	0.0736498	extracellular			carbohydrate binding; binding;				IPR000922;	D-galactoside/L-rhamnose binding SUEL lectin domain;
Q1LX26	Uncharacterized protein	si:dkey-238c7.16	21.859	45.9	5	1.352	0.0739851	extracellular
Q6IQS6	SUMO-activating enzyme subunit 1	sae1	39.076	5.5	2	0.846	0.0752253	nuclear	protein sumoylation; single-multicellular organism process; regulation of biological quality; cellular protein metabolic process; single-organism process; cellular metabolic process; organic substance metabolic process; peptidyl-lysine modification; homeostatic process; metabolic process; hematopoietic stem cell homeostasis; macromolecule metabolic process; protein metabolic process; multicellula…	organelle; intracellular membrane-bounded organelle; intracellular organelle; nucleus; cell part; intracellular; intracellular part; membrane-bounded organelle; cell;	small protein activating enzyme activity; organic cyclic compound binding; heterocyclic compound binding; nucleoside phosphate binding; catalytic activity; binding; ligase activity; ligase activity, forming carbon-sulfur bonds; protein C-terminus binding; protein binding; nucleotide binding; small molecule binding;	K10684	UBLE1A; ubiquitin-like 1-activating enzyme E1 A [EC:6.3.2.19]	dre04120 Ubiquitin mediated proteolysis - Danio rerio (zebrafish);	IPR000594; IPR016040;	UBA/THIF-type NAD/FAD binding fold; NAD(P)-binding domain;
Q6IQN8	"Acyl-Coenzyme A dehydrogenase, long chain"	acadl	49.469	14	5	0.895	0.0759486				nucleoside phosphate binding; flavin adenine dinucleotide binding; ion binding; nucleotide binding; cofactor binding; oxidoreductase activity; oxidoreductase activity, acting on the CH-CH group of donors; heterocyclic compound binding; organic cyclic compound binding; catalytic activity; binding; anion binding; acyl-CoA dehydrogenase activity; coenzyme binding; small molecule binding;
F1Q4N4	Uncharacterized protein	ndufs2	52.712	10.1	3	0.764	0.0764077	mitochondria			organic cyclic compound binding; heterocyclic compound binding; oxidoreductase activity, acting on NAD(P)H; nucleoside phosphate binding; catalytic activity; NAD binding; binding; nucleotide binding; quinone binding; cofactor binding; oxidoreductase activity; small molecule binding; coenzyme binding;	K03935	NDUFS2; NADH dehydrogenase (ubiquinone) Fe-S protein 2 [EC:1.6.5.3 1.6.99.3]	dre01100 Metabolic pathways - Danio rerio (zebrafish); dre00190 Oxidative phosphorylation - Danio rerio (zebrafish);	IPR029014; IPR001135;	NiFe hydrogenase-like; NADH-quinone oxidoreductase, subunit D;
A0A0R4IVB0	Heat shock cognate 71 kDa protein	hspa8	69.594	35.2	3	0.895	0.0777835
Q6IQM2	Cytochrome c	cyc	11.456	38.5	3	1.264	0.0780266	mitochondria	metabolic process; generation of precursor metabolites and energy; single-organism metabolic process; oxidation-reduction process; single-organism cellular process; electron transport chain; single-organism process; cellular metabolic process; cellular process;	membrane; intracellular organelle; mitochondrial part; intracellular organelle part; organelle envelope; cytoplasm; intracellular part; cell; mitochondrion; organelle part; mitochondrial envelope; intracellular membrane-bounded organelle; membrane-enclosed lumen; organelle; organelle envelope lumen; membrane part; intracellular; mitochondrial intermembrane space; cell part; envelope; membrane-bou…	organic cyclic compound binding; heterocyclic compound binding; electron carrier activity; heme binding; iron ion binding; transition metal ion binding; binding; ion binding; cation binding; metal ion binding; tetrapyrrole binding;	K08738	CYC; cytochrome c	dre04210 Apoptosis - Danio rerio (zebrafish); dre01100 Metabolic pathways - Danio rerio (zebrafish); dre00920 Sulfur metabolism - Danio rerio (zebrafish); dre04115 p53 signaling pathway - Danio rerio (zebrafish); dre05168 Herpes simplex infection - Danio rerio (zebrafish);	IPR009056;	Cytochrome c-like domain;
Q6DGE2	"Propionyl-Coenzyme A carboxylase, alpha polypeptide"	pcca	77.814	10.3	6	0.926	0.0782931				ATP binding; nucleoside phosphate binding; ligase activity; nucleoside binding; ion binding; nucleotide binding; ligase activity, forming carbon-nitrogen bonds; organic cyclic compound binding; heterocyclic compound binding; biotin carboxylase activity; ribonucleoside binding; carbohydrate derivative binding; catalytic activity; ribonucleotide binding; binding; purine ribonucleoside binding; meta…
Q6IQL7	Peptidylprolyl isomerase D (Cyclophilin D)	ppid	41.281	21.3	6	0.998	0.0794302		cellular protein metabolic process; protein peptidyl-prolyl isomerization; peptidyl-proline modification; primary metabolic process; cellular metabolic process; organic substance metabolic process; protein folding; peptidyl-amino acid modification; metabolic process; cellular macromolecule metabolic process; cellular protein modification process; protein metabolic process; macromolecule metabolic…		peptidyl-prolyl cis-trans isomerase activity; isomerase activity; catalytic activity; cis-trans isomerase activity;
Q7SYM9	Heterogeneous nuclear ribonucleoprotein L	hnrnpl2	53.305	10	3	0.849	0.0800845		RNA processing; cellular aromatic compound metabolic process; organic cyclic compound metabolic process; nitrogen compound metabolic process; primary metabolic process; cellular metabolic process; organic substance metabolic process; mRNA processing; RNA metabolic process; metabolic process; nucleic acid metabolic process; heterocycle metabolic process; nucleobase-containing compound metabolic pr…	organelle; intracellular membrane-bounded organelle; intracellular organelle; nucleus; cell part; intracellular; macromolecular complex; intracellular part; ribonucleoprotein complex; membrane-bounded organelle; cell;	organic cyclic compound binding; heterocyclic compound binding; RNA binding; nucleoside phosphate binding; binding; nucleic acid binding; nucleotide binding; small molecule binding;
Q5TYP5	Uncharacterized protein	zp3a.1	48.475	17.2	2	0.287	0.0805826	extracellular							IPR001507;	Zona pellucida domain;
B0S709	"Alanine--tRNA ligase, cytoplasmic"	aars	106.51	17.3	12	0.953	0.0811114		cellular aromatic compound metabolic process; cellular protein metabolic process; single-organism process; biosynthetic process; tRNA aminoacylation; cellular metabolic process; organic substance metabolic process; metabolic process; cellular amino acid metabolic process; heterocycle metabolic process; nucleobase-containing compound metabolic process; cellular nitrogen compound metabolic process;…	intracellular part; cell; cell part; intracellular; cytoplasm;	ligase activity, forming aminoacyl-tRNA and related compounds; ATP binding; nucleoside phosphate binding; ligase activity, forming carbon-oxygen bonds; nucleoside binding; ion binding; ligase activity; nucleotide binding; organic cyclic compound binding; heterocyclic compound binding; ribonucleoside binding; carbohydrate derivative binding; ribonucleotide binding; catalytic activity; binding; nuc…
Q7SZR4	Phosphoglycerate mutase 1a	pgam1a	28.912	24.8	3	0.97	0.0816804	cytosol	single-organism carbohydrate catabolic process; glycolytic process; single-organism catabolic process; small molecule metabolic process; single-organism cellular process; single-organism process; carbohydrate metabolic process; primary metabolic process; cellular metabolic process; organic substance metabolic process; carbohydrate catabolic process; single-organism carbohydrate metabolic process;…		phosphoglycerate mutase activity; isomerase activity; catalytic activity; intramolecular transferase activity; intramolecular transferase activity, phosphotransferases;	K01834	PGAM; 2,3-bisphosphoglycerate-dependent phosphoglycerate mutase [EC:5.4.2.11]	dre00010 Glycolysis / Gluconeogenesis - Danio rerio (zebrafish); dre01230 Biosynthesis of amino acids - Danio rerio (zebrafish); dre01200 Carbon metabolism - Danio rerio (zebrafish); dre01100 Metabolic pathways - Danio rerio (zebrafish); dre00260 Glycine, serine and threonine metabolism - Danio rerio (zebrafish);
Q6PEI6	"Aconitate hydratase, mitochondrial"	aco2	84.859	32.7	17	0.864	0.0820362		tricarboxylic acid metabolic process; oxidation-reduction process; small molecule metabolic process; single-organism cellular process; tricarboxylic acid cycle; single-organism process; primary metabolic process; cellular respiration; cellular metabolic process; organic substance metabolic process; citrate metabolic process; metabolic process; generation of precursor metabolites and energy; aerob…		catalytic activity; binding; iron-sulfur cluster binding; aconitate hydratase activity; lyase activity; hydro-lyase activity; 4 iron, 4 sulfur cluster binding; carbon-oxygen lyase activity; metal cluster binding;
Q6P6E0	"ATP synthase, H+ transporting, mitochondrial F0 complex, subunit g"	atp5l	11.315	22.3	2	1.266	0.0821568	mitochondria	nucleoside metabolic process; purine nucleoside metabolic process; purine ribonucleoside monophosphate metabolic process; nucleotide metabolic process; single-organism process; purine ribonucleoside biosynthetic process; nucleoside biosynthetic process; biosynthetic process; ribonucleoside monophosphate biosynthetic process; cellular metabolic process; phosphate-containing compound metabolic proc…	intracellular organelle; membrane; mitochondrial part; organelle membrane; organelle envelope; intracellular organelle part; cytoplasm; macromolecular complex; intracellular part; mitochondrial proton-transporting ATP synthase complex, coupling factor F(o); cell; mitochondrial membrane part; proton-transporting ATP synthase complex; mitochondrion; organelle part; intracellular membrane-bounded or…	ion transmembrane transporter activity; substrate-specific transporter activity; monovalent inorganic cation transmembrane transporter activity; inorganic cation transmembrane transporter activity; hydrogen ion transmembrane transporter activity; cation transmembrane transporter activity; substrate-specific transmembrane transporter activity; transporter activity; transmembrane transporter activi…	K02140	ATPeFG; F-type H+-transporting ATPase subunit g	dre01100 Metabolic pathways - Danio rerio (zebrafish); dre00190 Oxidative phosphorylation - Danio rerio (zebrafish);
Q08C47	Fascin	fscn1a	54.672	10.8	4	0.756	0.0832639			cytoskeleton; organelle; intracellular organelle; intracellular non-membrane-bounded organelle; cell part; intracellular; cytoplasm; intracellular part; cell; non-membrane-bounded organelle;
Q8JHI0	"Solute carrier family 25 alpha, member 5"	slc25a5	32.763	25.5	2	0.624	0.084634	cytosol	transport; transmembrane transport; single-organism localization; single-organism cellular process; single-organism process; localization; cellular process; single-organism transport; establishment of localization;	intracellular organelle; membrane; mitochondrial part; organelle membrane; organelle envelope; intracellular organelle part; cytoplasm; intrinsic component of membrane; intracellular part; cell; integral component of membrane; organelle part; mitochondrion; organelle; intracellular membrane-bounded organelle; mitochondrial envelope; intracellular; cell part; membrane part; envelope; organelle inn…	transporter activity;	K05863	SLC25A4S; solute carrier family 25 (mitochondrial adenine nucleotide translocator), member 4/5/6/31	dre04020 Calcium signaling pathway - Danio rerio (zebrafish);	IPR023395;	Mitochondrial carrier domain;
Q6PHJ8	"Myosin, light polypeptide 9, like"	myl12.1	19.845	38.4	5	1.053	0.0862899	mitochondria			cation binding; metal ion binding; calcium ion binding; binding; ion binding;	K12755	MYL9; myosin regulatory light chain 9	dre04510 Focal adhesion - Danio rerio (zebrafish); dre04530 Tight junction - Danio rerio (zebrafish); dre04270 Vascular smooth muscle contraction - Danio rerio (zebrafish); dre04810 Regulation of actin cytoskeleton - Danio rerio (zebrafish);	IPR011992; IPR002048;	EF-hand domain pair; EF-hand domain;
Q7T3D9	Malate dehydrogenase	mdh1aa	33.417	16.7	2	1.31	0.0863913		tricarboxylic acid metabolic process; dicarboxylic acid metabolic process; oxidation-reduction process; small molecule metabolic process; tricarboxylic acid cycle; single-organism cellular process; single-organism process; primary metabolic process; carbohydrate metabolic process; cellular respiration; cellular metabolic process; organic substance metabolic process; citrate metabolic process; met…		organic cyclic compound binding; heterocyclic compound binding; oxidoreductase activity, acting on CH-OH group of donors; oxidoreductase activity, acting on the CH-OH group of donors, NAD or NADP as acceptor; nucleoside phosphate binding; catalytic activity; binding; nucleotide binding; malate dehydrogenase activity; L-malate dehydrogenase activity; small molecule binding; oxidoreductase activity;
Q7ZUJ9	Heterogeneous nuclear ribonucleoprotein A/B	hnrnpaba	37.05	11.8	4	1.352	0.0866606			macromolecular complex; intracellular part; ribonucleoprotein complex; cell; cell part; intracellular;	organic cyclic compound binding; heterocyclic compound binding; nucleoside phosphate binding; binding; nucleic acid binding; nucleotide binding; small molecule binding;
E7FCP7	Uncharacterized protein	LOC100332784	107.97	5.5	4	1.175	0.0868452	cytosol	metabolic process; carbohydrate metabolic process; primary metabolic process; organic substance metabolic process;		hydrolase activity, hydrolyzing O-glycosyl compounds; carbohydrate binding; hydrolase activity; catalytic activity; binding; hydrolase activity, acting on glycosyl bonds;	K12316	GAA; lysosomal alpha-glucosidase [EC:3.2.1.20]	dre01100 Metabolic pathways - Danio rerio (zebrafish); dre00052 Galactose metabolism - Danio rerio (zebrafish); dre00500 Starch and sucrose metabolism - Danio rerio (zebrafish); dre04142 Lysosome - Danio rerio (zebrafish);	IPR011013; IPR025887; IPR000519; IPR017853;	Galactose mutarotase-like domain; Glycoside hydrolase family 31, N-terminal domain; P-type trefoil; Glycoside hydrolase, superfamily;
Q7SXN1	Serine hydroxymethyltransferase	shmt1	53.383	17.9	8	0.981	0.0872835		cellular aromatic compound metabolic process; single-organism process; glycine metabolic process; tetrahydrofolate interconversion; cellular metabolic process; organic substance metabolic process; metabolic process; cellular amino acid metabolic process; cellular modified amino acid metabolic process; one-carbon metabolic process; heterocycle metabolic process; cellular nitrogen compound metaboli…		organic cyclic compound binding; heterocyclic compound binding; methyltransferase activity; catalytic activity; binding; ion binding; glycine hydroxymethyltransferase activity; transferase activity, transferring one-carbon groups; anion binding; hydroxymethyl-, formyl- and related transferase activity; cofactor binding; transferase activity; pyridoxal phosphate binding;
B2GT58	Insulin-like growth factor 2 mRNA-binding protein 3	igf2bp3	63.351	17.2	9	1.024	0.0879387
F1Q8W8	Uncharacterized protein	calr	48.64	22.5	8	1.243	0.08811	extracellular	protein folding; metabolic process; cellular protein metabolic process; cellular macromolecule metabolic process; macromolecule metabolic process; protein metabolic process; primary metabolic process; cellular process; cellular metabolic process; organic substance metabolic process;	organelle; intracellular membrane-bounded organelle; intracellular organelle; endoplasmic reticulum; cell part; intracellular; cytoplasm; endomembrane system; intracellular part; membrane-bounded organelle; cell; cytoplasmic part;	cation binding; metal ion binding; calcium ion binding; binding; ion binding;	K08057	CALR; calreticulin	dre04145 Phagosome - Danio rerio (zebrafish); dre04141 Protein processing in endoplasmic reticulum - Danio rerio (zebrafish);	IPR009033; IPR013320;	Calreticulin/calnexin, P domain; Concanavalin A-like lectin/glucanase, subgroup;
Q5XJA4	Aminomethyltransferase	amt	44.742	9	3	0.905	0.0920279		alpha-amino acid catabolic process; single-organism catabolic process; small molecule metabolic process; single-organism cellular process; nitrogen compound metabolic process; single-organism process; small molecule catabolic process; alpha-amino acid metabolic process; primary metabolic process; glycine metabolic process; cellular metabolic process; organic substance metabolic process; carboxyli…	intracellular part; cell; cell part; intracellular; cytoplasm;	transferase activity, transferring nitrogenous groups; methyltransferase activity; catalytic activity; transferase activity, transferring one-carbon groups; aminomethyltransferase activity; transaminase activity; transferase activity;
E9QJ96	14-3-3 protein beta/alpha-A	ywhaba	25.757	31.4	3	1.044	0.0921759	cytosol							IPR023410;	14-3-3 domain;
B2GP62	60S ribosomal protein L27	rpl27	15.782	30.1	3	0.713	0.0931361
Q7SYE1	Zgc:63524	canx	67.874	13.8	7	0.859	0.0956735		protein folding; metabolic process; cellular protein metabolic process; cellular macromolecule metabolic process; macromolecule metabolic process; protein metabolic process; primary metabolic process; cellular process; cellular metabolic process; organic substance metabolic process;	organelle; intracellular membrane-bounded organelle; intracellular organelle; endoplasmic reticulum; cell part; intracellular; cytoplasm; endomembrane system; intracellular part; membrane-bounded organelle; cell; cytoplasmic part;	cation binding; metal ion binding; calcium ion binding; binding; ion binding;
Q6DG67	ATP-citrate synthase	aclya	119.71	12.4	12	0.925	0.0961609		metabolic process; carbohydrate metabolic process; primary metabolic process; cellular process; cellular metabolic process; cellular carbohydrate metabolic process; organic substance metabolic process;	intracellular part; cell; cell part; intracellular; cytoplasm;	nucleoside phosphate binding; ligase activity; ligase activity, forming carbon-sulfur bonds; succinate-CoA ligase (ADP-forming) activity; ATP citrate synthase activity; organic cyclic compound binding; heterocyclic compound binding; transferase activity, transferring acyl groups; succinate-CoA ligase activity; catalytic activity; ribonucleotide binding; binding; purine ribonucleoside binding; ani…
A0A0R4IFJ4	Pyruvate carboxylase	pcxb	129.87	8.3	10	0.872	0.096349
Q6NY90	Ubiquitin carboxyl-terminal hydrolase	usp5	92.814	11.8	8	0.867	0.0969252		modification-dependent macromolecule catabolic process; cellular macromolecule catabolic process; proteolysis involved in cellular protein catabolic process; cellular protein catabolic process; modification-dependent protein catabolic process; cellular protein metabolic process; ubiquitin-dependent protein catabolic process; primary metabolic process; cellular metabolic process; organic substance…		exopeptidase activity; peptidase activity; transition metal ion binding; catalytic activity; binding; ion binding; cation binding; peptidase activity, acting on L-amino acid peptides; metal ion binding; hydrolase activity; cysteine-type peptidase activity; zinc ion binding; omega peptidase activity;
Q58EC1	Snx4 protein	snx4	49.927	6.2	3	1.127	0.0974402		single-organism cellular process; single-organism process; cell communication; cellular process;		lipid binding; anion binding; binding; phosphatidylinositol binding; phospholipid binding; ion binding;
E9QHQ1	Uncharacterized protein	si:ch211-146l10.7	90.255	5.5	2	0.302	0.0982268	extracellular
Q6P696	Lactoylglutathione lyase	glo1	20.301	15	2	0.923	0.099216	cytosol			lactoylglutathione lyase activity; metal ion binding; cation binding; lyase activity; carbon-sulfur lyase activity; catalytic activity; binding; ion binding;	K01759	GLO1; lactoylglutathione lyase [EC:4.4.1.5]	dre00620 Pyruvate metabolism - Danio rerio (zebrafish);	IPR029068; IPR004360;	Glyoxalase/Bleomycin resistance protein/Dihydroxybiphenyl dioxygenase; Glyoxalase/fosfomycin resistance/dioxygenase domain;
Q9DDU5	Glutathione S-transferase pi	gstp1	23.526	30.3	6	1.18	0.101872	cytosol	response to chemical; response to stimulus;		glutathione transferase activity; transferase activity, transferring alkyl or aryl (other than methyl) groups; catalytic activity; transferase activity;	K00799	GST; glutathione S-transferase [EC:2.5.1.18]	dre00480 Glutathione metabolism - Danio rerio (zebrafish); dre00982 Drug metabolism - cytochrome P450 - Danio rerio (zebrafish); dre00980 Metabolism of xenobiotics by cytochrome P450 - Danio rerio (zebrafish);	IPR004046; IPR010987; IPR004045; IPR012336;	Glutathione S-transferase, C-terminal; Glutathione S-transferase, C-terminal-like; Glutathione S-transferase, N-terminal; Thioredoxin-like fold;
F1QJB8	Uncharacterized protein (Fragment)	g3bp1	39.129	6.8	2	1.329	0.102149	nuclear			organic cyclic compound binding; heterocyclic compound binding; nucleoside phosphate binding; binding; nucleic acid binding; nucleotide binding; small molecule binding;				IPR000504; IPR012677;	RNA recognition motif domain; Nucleotide-binding, alpha-beta plait;
A7MCR1	"Cytochrome b-c1 complex subunit Rieske, mitochondrial"	uqcrfs1	29.714	9.9	3	1.282	0.102818	nuclear	metabolic process; generation of precursor metabolites and energy; single-organism metabolic process; oxidation-reduction process; single-organism cellular process; electron transport chain; single-organism process; cellular metabolic process; cellular process;	membrane; organelle; intracellular membrane-bounded organelle; intracellular organelle; membrane part; cell part; intracellular; cytoplasm; intracellular part; membrane-bounded organelle; cell; respiratory chain; mitochondrion; cytoplasmic part;	2 iron, 2 sulfur cluster binding; ubiquinol-cytochrome-c reductase activity; ion transmembrane transporter activity; oxidoreductase activity, acting on diphenols and related substances as donors; ion binding; substrate-specific transporter activity; monovalent inorganic cation transmembrane transporter activity; hydrogen ion transmembrane transporter activity; oxidoreductase activity, acting on d…	K00411	UQCRFS1; ubiquinol-cytochrome c reductase iron-sulfur subunit [EC:1.10.2.2]	dre04260 Cardiac muscle contraction - Danio rerio (zebrafish); dre01100 Metabolic pathways - Danio rerio (zebrafish); dre00190 Oxidative phosphorylation - Danio rerio (zebrafish);	IPR006317; IPR017941; IPR015248; IPR005805; IPR011070; IPR004192;	Ubiquinol-cytochrome c reductase, iron-sulphur subunit; Rieske [2Fe-2S] iron-sulphur domain; Ubiquinol-cytochrome c reductase 8kDa, N-terminal; Rieske iron-sulphur protein, C-terminal; Globular protein, non-globular alpha/beta subunit; Ubiquinol cytochrome reductase, transmembrane domain;
B0S533	DNA ligase	si:dkeyp-35b8.5	118.79	1.8	2	0.841	0.103137	plasma membrane	cellular response to stress; DNA replication; DNA ligation; cellular aromatic compound metabolic process; DNA metabolic process; single-organism process; biosynthetic process; response to stimulus; cellular metabolic process; organic substance metabolic process; metabolic process; heterocycle metabolic process; nucleobase-containing compound metabolic process; cellular nitrogen compound metabolic…		DNA binding; ATP binding; DNA ligase (ATP) activity; nucleoside phosphate binding; ligase activity; nucleoside binding; ion binding; ligase activity, forming phosphoric ester bonds; DNA ligase activity; nucleotide binding; organic cyclic compound binding; heterocyclic compound binding; ribonucleoside binding; carbohydrate derivative binding; catalytic activity; ribonucleotide binding; binding; nu…	K10747	LIG1; DNA ligase 1 [EC:6.5.1.1]	dre03030 DNA replication - Danio rerio (zebrafish); dre03430 Mismatch repair - Danio rerio (zebrafish); dre03410 Base excision repair - Danio rerio (zebrafish); dre03420 Nucleotide excision repair - Danio rerio (zebrafish);	IPR012340; IPR012308; IPR012310; IPR012309;	Nucleic acid-binding, OB-fold; DNA ligase, ATP-dependent, N-terminal; DNA ligase, ATP-dependent, central; DNA ligase, ATP-dependent, C-terminal;
Q7T1D9	Echs1 protein (Fragment)	echs1	31.035	11.8	3	1.09	0.104122				catalytic activity;
Q6TGT9	"Splicing factor, arginine/serine-rich 5"	srsf5a	29.57	4.6	2	1.292	0.106961	nuclear			organic cyclic compound binding; heterocyclic compound binding; nucleoside phosphate binding; binding; nucleic acid binding; nucleotide binding; small molecule binding;	K12893	SFRS4_5_6; splicing factor, arginine/serine-rich 4/5/6	dre05168 Herpes simplex infection - Danio rerio (zebrafish); dre03040 Spliceosome - Danio rerio (zebrafish);	IPR000504; IPR012677;	RNA recognition motif domain; Nucleotide-binding, alpha-beta plait;
Q7SY44	Argininosuccinate lyase	asl	52.05	8.4	3	0.853	0.106989		arginine biosynthetic process; organic acid biosynthetic process; single-organism process; biosynthetic process; organonitrogen compound biosynthetic process; cellular metabolic process; glutamine family amino acid biosynthetic process; organic substance metabolic process; metabolic process; cellular amino acid metabolic process; alpha-amino acid biosynthetic process; arginine biosynthetic proces…		lyase activity; carbon-nitrogen lyase activity; argininosuccinate lyase activity; amidine-lyase activity; catalytic activity;
F1Q781	Major vault protein	mvp	97.183	8.4	5	0.783	0.107416	cytosol				K17266			IPR021870;	Shoulder domain;
Q8JFW7	Novel protein similar to vertebrate caldesmon 1 (CALD1)	bcap31	28.041	20.2	4	0.811	0.107502	extracellular	establishment of protein localization; transport; intracellular transport; cellular macromolecule localization; establishment of localization in cell; intracellular protein transport; organic substance transport; protein localization; macromolecule localization; cellular protein localization; localization; protein transport; establishment of localization; cellular localization;	membrane; intracellular organelle; endoplasmic reticulum; cytoplasm; intrinsic component of membrane; endomembrane system; intracellular part; cell; integral component of membrane; intracellular membrane-bounded organelle; organelle; intracellular; cell part; membrane part; membrane-bounded organelle; cytoplasmic part;		K14009	BCAP31; B-cell receptor-associated protein 31	dre04141 Protein processing in endoplasmic reticulum - Danio rerio (zebrafish);
Q6PC16	"NADH dehydrogenase (Ubiquinone) 1 beta subcomplex, 10"	ndufb10	20.299	28.8	5	1.163	0.107524
Q6DHK1	NAD(P)H-hydrate epimerase	apoa1bp	30.881	20.1	4	0.752	0.107976	extracellular		organelle; intracellular membrane-bounded organelle; intracellular organelle; cell part; intracellular; cytoplasm; intracellular part; membrane-bounded organelle; cell; extracellular region; mitochondrion; cytoplasmic part;	organic cyclic compound binding; heterocyclic compound binding; nucleoside phosphate binding; isomerase activity; NADHX epimerase activity; catalytic activity; racemase and epimerase activity; binding; ion binding; cation binding; metal ion binding; nucleotide binding; small molecule binding;	K17759			IPR004443;	YjeF N-terminal domain;
Q802W6	Arhgdia protein	arhgdia	23.075	32	3	1.486	0.108812			intracellular part; cell; cell part; intracellular; cytoplasm;	Rho GDP-dissociation inhibitor activity; enzyme regulator activity; molecular function regulator; nucleoside-triphosphatase regulator activity; GDP-dissociation inhibitor activity; GTPase regulator activity;
F1RCT0	Uncharacterized protein	Uncharacterized protein	43.785	12.2	2	0.383	0.110916	nuclear
Q6PBY1	40S ribosomal protein S3a	rps3a	30.199	28.8	8	0.874	0.112983	nuclear	developmental process; single-multicellular organism process; cellular protein metabolic process; single-organism process; biosynthetic process; primary metabolic process; organic substance biosynthetic process; cellular metabolic process; multicellular organismal process; cellular biosynthetic process; organic substance metabolic process; metabolic process; cellular macromolecule biosynthetic pr…	ribosome; organelle; intracellular organelle; intracellular non-membrane-bounded organelle; cell part; intracellular; cytoplasm; macromolecular complex; intracellular part; cell; ribonucleoprotein complex; cytoplasmic part; non-membrane-bounded organelle;	structural constituent of ribosome; structural molecule activity;	K02984	RP-S3Ae; small subunit ribosomal protein S3Ae	dre03010 Ribosome - Danio rerio (zebrafish);
P83571	RuvB-like 2	ruvbl2	51.25	6.3	2	1.04	0.113663	cytosol	regulation of organ growth; regulation of heart growth; nucleic acid-templated transcription; single-organism process; biosynthetic process; negative regulation of RNA metabolic process; cellular metabolic process; regulation of RNA biosynthetic process; metabolic process; heart development; negative regulation of macromolecule biosynthetic process; macromolecule metabolic process; DNA recombinat…	intracellular organelle; MLL1/2 complex; intracellular organelle part; nuclear lumen; macromolecular complex; intracellular part; histone methyltransferase complex; transferase complex; cell; organelle part; methyltransferase complex; membrane-enclosed lumen; intracellular membrane-bounded organelle; organelle; catalytic complex; nucleoplasm; nucleus; intracellular organelle lumen; intracellular;…	ATP binding; nucleoside phosphate binding; helicase activity; nucleoside binding; ion binding; hydrolase activity, acting on acid anhydrides; hydrolase activity; nucleotide binding; nucleoside-triphosphatase activity; ATPase activity; organic cyclic compound binding; heterocyclic compound binding; ribonucleoside binding; carbohydrate derivative binding; pyrophosphatase activity; catalytic activit…	K11338			IPR003593; IPR010339; IPR027417;	AAA+ ATPase domain; TIP49, C-terminal; P-loop containing nucleoside triphosphate hydrolase;
F1RAM4	Uncharacterized protein	zgc:110339	26.827	22.4	5	0.879	0.116943	mitochondria	single-organism process; metabolic process; oxidation-reduction process; single-organism metabolic process;		organic cyclic compound binding; heterocyclic compound binding; nucleoside phosphate binding; catalytic activity; binding; nucleotide binding; small molecule binding; oxidoreductase activity;				IPR016040;	NAD(P)-binding domain;
F1QIP3	Uncharacterized protein	ipo4	119.51	3.6	3	0.874	0.117673	cytosol	establishment of protein localization; transport; intracellular transport; cellular macromolecule localization; establishment of localization in cell; intracellular protein transport; organic substance transport; protein localization; macromolecule localization; cellular protein localization; localization; protein transport; establishment of localization; cellular localization;	intracellular organelle; membrane; nuclear pore; nuclear envelope; pore complex; intracellular organelle part; organelle envelope; macromolecular complex; intrinsic component of membrane; endomembrane system; intracellular part; cell; integral component of membrane; organelle part; intracellular membrane-bounded organelle; organelle; nucleus; intracellular; cell part; membrane part; envelope; pro…	substrate-specific transporter activity; protein transporter activity; transporter activity;				IPR001494; IPR011989; IPR016024;	Importin-beta, N-terminal domain; Armadillo-like helical; Armadillo-type fold;
Q7ZTH6	"Hydroxyacyl-Coenzyme A dehydrogenase/3-ketoacyl-Coenzyme A thiolase/enoyl-Coenzyme A hydratase (Trifunctional protein), beta subunit"	hadhb	49.971	9.6	3	0.971	0.118208				transferase activity, transferring acyl groups; transferase activity, transferring acyl groups other than amino-acyl groups; catalytic activity; transferase activity;
F1QNF2	Uncharacterized protein	cbx3a	20.043	35.6	4	1.107	0.125057	nuclear		organelle; intracellular membrane-bounded organelle; intracellular organelle; nucleus; cell part; intracellular; intracellular part; membrane-bounded organelle; cell;		K11586			IPR017984; IPR008251; IPR023780; IPR016197; IPR000953;	Chromo domain subgroup; Chromo shadow domain; Chromo domain; Chromo domain-like; Chromo domain/shadow;
Q567H2	Zgc:112056	zgc:112056	27.064	17.6	4	1.199	0.126878
E7F6Q4	Uncharacterized protein	LOC100002310	32.582	24.8	7	0.88	0.12697	extracellular	single-organism process; metabolic process; primary metabolic process; single-organism metabolic process; lipid metabolic process; organic substance metabolic process;		phosphoric diester hydrolase activity; hydrolase activity; catalytic activity; phosphoric ester hydrolase activity; hydrolase activity, acting on ester bonds;				IPR000909; IPR017946;	Phospholipase C, phosphatidylinositol-specific , X domain; PLC-like phosphodiesterase, TIM beta/alpha-barrel domain;
Q6PBX8	Uncharacterized protein	ndufv2	26.595	15.2	3	1.138	0.127395	mitochondria	phosphorylation; nucleoside metabolic process; purine nucleoside metabolic process; cellular aromatic compound metabolic process; purine ribonucleoside monophosphate metabolic process; ATP synthesis coupled electron transport; ribonucleotide metabolic process; nucleotide metabolic process; single-organism process; respiratory electron transport chain; cellular metabolic process; phosphate-contain…	membrane; organelle membrane; cytoplasm; respiratory chain complex I; macromolecular complex; intracellular part; mitochondrial respiratory chain complex I; mitochondrial membrane part; cell; organelle part; mitochondrial envelope; catalytic complex; intracellular; cell part; membrane part; organelle inner membrane; membrane-bounded organelle; mitochondrial inner membrane; intracellular organelle…	oxidoreductase activity, acting on NAD(P)H; 2 iron, 2 sulfur cluster binding; NADH dehydrogenase activity; catalytic activity; binding; iron-sulfur cluster binding; ion binding; NADH dehydrogenase (quinone) activity; cation binding; metal ion binding; oxidoreductase activity, acting on NAD(P)H, quinone or similar compound as acceptor; NADH dehydrogenase (ubiquinone) activity; oxidoreductase activ…	K03943	NDUFV2; NADH dehydrogenase (ubiquinone) flavoprotein 2 [EC:1.6.5.3 1.6.99.3]	dre01100 Metabolic pathways - Danio rerio (zebrafish); dre00190 Oxidative phosphorylation - Danio rerio (zebrafish);	IPR012336;	Thioredoxin-like fold;
Q7ZUW5	"RAB5A, member RAS oncogene family"	rab5aa	23.494	14.4	2	0.841	0.131389	mitochondria	regulation of cellular process; single organism signaling; cellular response to stimulus; intracellular signal transduction; single-organism cellular process; single-organism process; organic substance transport; small GTPase mediated signal transduction; signaling; response to stimulus; protein transport; establishment of localization; transport; establishment of protein localization; signal tra…		nucleoside phosphate binding; nucleoside binding; ion binding; nucleotide binding; organic cyclic compound binding; heterocyclic compound binding; ribonucleoside binding; carbohydrate derivative binding; ribonucleotide binding; binding; purine ribonucleoside binding; anion binding; purine ribonucleotide binding; purine nucleoside binding; guanyl ribonucleotide binding; guanyl nucleotide binding; …	K07887	RAB5A; Ras-related protein Rab-5A	dre04145 Phagosome - Danio rerio (zebrafish); dre04144 Endocytosis - Danio rerio (zebrafish);	IPR005225; IPR027417;	Small GTP-binding protein domain; P-loop containing nucleoside triphosphate hydrolase;
Q6AZC1	"Proteasome (Prosome, macropain) 26S subunit, ATPase, 5"	psmc5	45.631	22.4	7	1.136	0.131737	cytosol	modification-dependent macromolecule catabolic process; cellular macromolecule catabolic process; proteolysis involved in cellular protein catabolic process; cellular protein catabolic process; modification-dependent protein catabolic process; cellular protein metabolic process; ubiquitin-dependent protein catabolic process; primary metabolic process; cellular metabolic process; proteasomal prote…	organelle; intracellular membrane-bounded organelle; intracellular organelle; nucleus; proteasome complex; cell part; intracellular; cytoplasm; macromolecular complex; intracellular part; protein complex; membrane-bounded organelle; cell;	nucleoside phosphate binding; receptor binding; hydrolase activity, acting on acid anhydrides; protein binding; hydrolase activity; hormone receptor binding; organic cyclic compound binding; heterocyclic compound binding; pyrophosphatase activity; catalytic activity; ribonucleotide binding; binding; purine ribonucleoside binding; peptide hormone receptor binding; G-protein coupled receptor bindin…	K03066	PSMC5; 26S proteasome regulatory subunit T6	dre03050 Proteasome - Danio rerio (zebrafish);	IPR003593; IPR003959; IPR027417;	AAA+ ATPase domain; ATPase, AAA-type, core; P-loop containing nucleoside triphosphate hydrolase;
A0A0R4IVY7	Prothymosin alpha-B	ptmab	13.023	26.7	3	1.293	0.135487
Q7ZYY3	Heat shock protein 9	hspa9	73.893	28.4	17	0.985	0.135704		single-multicellular organism process; cellular protein metabolic process; single-organism process; response to stimulus; cellular metabolic process; organic substance metabolic process; protein folding; response to wounding; metabolic process; protein metabolic process; macromolecule metabolic process; multicellular organismal development; cellular process; developmental process; tissue developm…	mitochondrial matrix; intracellular organelle; mitochondrial part; cytoplasm; intracellular organelle part; intracellular part; cell; mitochondrion; organelle part; membrane-enclosed lumen; organelle; intracellular membrane-bounded organelle; intracellular organelle lumen; cell part; intracellular; membrane-bounded organelle; cytoplasmic part; organelle lumen;	ATP binding; nucleoside phosphate binding; nucleoside binding; ion binding; hydrolase activity, acting on acid anhydrides; hydrolase activity; nucleotide binding; nucleoside-triphosphatase activity; ATPase activity; organic cyclic compound binding; heterocyclic compound binding; ribonucleoside binding; carbohydrate derivative binding; pyrophosphatase activity; catalytic activity; ribonucleotide b…
A0A0R4ICX9	Eukaryotic translation initiation factor 3 subunit A	eif3a	151.56	8.4	12	1.136	0.136157
Q6NY65	Regulator of chromosome condensation 1	rcc1	44.273	6	2	0.816	0.137402	nuclear				K11493			IPR009091;	Regulator of chromosome condensation 1/beta-lactamase-inhibitor protein II;
A0A0R4IQ37	Uncharacterized protein	atxn2l	99.662	5.5	5	1.395	0.137879
Q7SXX0	"Proteasome (Prosome, macropain) 26S subunit, ATPase, 4"	psmc4	47.206	14.1	6	1.068	0.138554		organic substance catabolic process; metabolic process; protein catabolic process; macromolecule catabolic process; macromolecule metabolic process; protein metabolic process; primary metabolic process; catabolic process; organic substance metabolic process;	proteasome complex; cell part; intracellular; cytoplasm; macromolecular complex; intracellular part; protein complex; cell;	ATP binding; nucleoside phosphate binding; nucleoside binding; ion binding; hydrolase activity, acting on acid anhydrides; hydrolase activity; nucleotide binding; nucleoside-triphosphatase activity; organic cyclic compound binding; heterocyclic compound binding; ribonucleoside binding; carbohydrate derivative binding; pyrophosphatase activity; catalytic activity; ribonucleotide binding; binding; …
B2GNT1	40S ribosomal protein SA	rpsa	34.012	37	8	1.007	0.14095
Q6P980	Superoxide dismutase	sod2	25.008	16.1	3	1.044	0.142599	mitochondria	superoxide metabolic process; metabolic process; response to transition metal nanoparticle; response to chemical; reactive oxygen species metabolic process; response to cadmium ion; response to methylmercury; response to inorganic substance; response to organic substance; response to stimulus; cellular metabolic process; cellular process; response to metal ion;		superoxide dismutase activity; catalytic activity; oxidoreductase activity, acting on superoxide radicals as acceptor; binding; ion binding; antioxidant activity; cation binding; metal ion binding; oxidoreductase activity;	K04564	SOD2; superoxide dismutase, Fe-Mn family [EC:1.15.1.1]	dre04146 Peroxisome - Danio rerio (zebrafish); dre04068 FoxO signaling pathway - Danio rerio (zebrafish);	IPR019831; IPR019832;	Manganese/iron superoxide dismutase, N-terminal; Manganese/iron superoxide dismutase, C-terminal;
B7ZVK0	Uncharacterized protein	si:dkey-46g23.4	158.71	21	4	0.942	0.143191	plasma membrane	regulation of cellular process; regulation of endopeptidase activity; negative regulation of endopeptidase activity; negative regulation of proteolysis; regulation of primary metabolic process; regulation of macromolecule metabolic process; negative regulation of protein processing; negative regulation of biological process; regulation of proteolysis; negative regulation of cellular process; nega…	extracellular space; extracellular region part; extracellular region;	enzyme regulator activity; peptidase inhibitor activity; peptidase regulator activity; endopeptidase regulator activity; molecular function regulator; enzyme inhibitor activity; endopeptidase inhibitor activity;				IPR002890; IPR011625; IPR009048; IPR014756; IPR001599; IPR008930; IPR019565; IPR011626;	Alpha-2-macroglobulin, N-terminal; Alpha-2-macroglobulin, N-terminal 2; Alpha-macroglobulin, receptor-binding; Immunoglobulin E-set; Alpha-2-macroglobulin; Terpenoid cyclases/protein prenyltransferase alpha-alpha toroid; Alpha-2-macroglobulin, thiol-ester bond-forming; Alpha-macroglobulin complement component;
F1QNE0	Uncharacterized protein	nasp	67.998	36.8	4	0.877	0.143981	nuclear				K11291			IPR011990; IPR013026; IPR019544;	Tetratricopeptide-like helical domain; Tetratricopeptide repeat-containing domain; Tetratricopeptide, SHNi-TPR domain;
B2GQ09	SUMO-activating enzyme subunit 2	uba2	70.74	15.9	8	0.929	0.144398
Q1LWX4	Proteasome subunit alpha type	si:rp71-45k5.4	23.894	25.7	4	1.27	0.146458	mitochondria	modification-dependent macromolecule catabolic process; cellular macromolecule catabolic process; proteolysis involved in cellular protein catabolic process; cellular protein catabolic process; modification-dependent protein catabolic process; cellular protein metabolic process; ubiquitin-dependent protein catabolic process; primary metabolic process; cellular metabolic process; organic substance…	intracellular organelle; proteasome core complex, alpha-subunit complex; proteasome complex; cytoplasm; macromolecular complex; intracellular part; cell; intracellular membrane-bounded organelle; organelle; nucleus; intracellular; cell part; proteasome core complex; membrane-bounded organelle; protein complex;	endopeptidase activity; threonine-type endopeptidase activity; peptidase activity; catalytic activity; threonine-type peptidase activity; peptidase activity, acting on L-amino acid peptides; hydrolase activity;				IPR000426; IPR029055;	Proteasome alpha-subunit, N-terminal domain; Nucleophile aminohydrolases, N-terminal;
A0A0R4ID31	Uncharacterized protein	hm:zeh0351	45.231	11.3	4	1.171	0.146668
A7E2K4	Rplp2l protein	rplp2l	11.638	18.4	2	1.63	0.147757	extracellular	developmental process; single-multicellular organism process; translational elongation; cellular protein metabolic process; single-organism process; biosynthetic process; primary metabolic process; organic substance biosynthetic process; cellular metabolic process; multicellular organismal process; cellular biosynthetic process; organic substance metabolic process; metabolic process; cellular mac…	ribosome; organelle; intracellular organelle; intracellular non-membrane-bounded organelle; cell part; intracellular; cytoplasm; macromolecular complex; intracellular part; cell; ribonucleoprotein complex; cytoplasmic part; non-membrane-bounded organelle;	structural constituent of ribosome; structural molecule activity;	K02943	RP-LP2; large subunit ribosomal protein LP2	dre03010 Ribosome - Danio rerio (zebrafish);
X1WFN0	Uncharacterized protein (Fragment)	eml2	88.44	6	4	0.528	0.148161	mitochondria							IPR005108; IPR017986; IPR015943;	HELP; WD40-repeat-containing domain; WD40/YVTN repeat-like-containing domain;
Q6DRF3	Proteasome subunit beta type	psmb1	26.1	35	6	0.938	0.152396	cytosol	proteolysis involved in cellular protein catabolic process; cellular macromolecule catabolic process; cellular protein catabolic process; cellular protein metabolic process; primary metabolic process; cellular metabolic process; organic substance metabolic process; organic substance catabolic process; metabolic process; protein catabolic process; macromolecule catabolic process; cellular macromol…	organelle; intracellular membrane-bounded organelle; intracellular organelle; nucleus; proteasome complex; cell part; intracellular; cytoplasm; proteasome core complex; macromolecular complex; intracellular part; protein complex; membrane-bounded organelle; cell;	endopeptidase activity; threonine-type endopeptidase activity; peptidase activity; catalytic activity; threonine-type peptidase activity; peptidase activity, acting on L-amino acid peptides; hydrolase activity;	K02732	PSMB1; 20S proteasome subunit beta 6 [EC:3.4.25.1]	dre03050 Proteasome - Danio rerio (zebrafish);	IPR029055;	Nucleophile aminohydrolases, N-terminal;
Q6IMW6	Ribosomal protein S13	rps13	17.194	29.8	4	0.946	0.156634	cytosol	cellular protein metabolic process; biosynthetic process; primary metabolic process; cellular metabolic process; organic substance biosynthetic process; cellular biosynthetic process; organic substance metabolic process; metabolic process; cellular macromolecule biosynthetic process; cellular macromolecule metabolic process; gene expression; macromolecule metabolic process; protein metabolic proc…	ribosome; organelle; intracellular organelle; intracellular non-membrane-bounded organelle; cell part; intracellular; cytoplasm; macromolecular complex; intracellular part; cell; ribonucleoprotein complex; cytoplasmic part; non-membrane-bounded organelle;	structural constituent of ribosome; structural molecule activity;	K02953	RP-S13e; small subunit ribosomal protein S13e	dre03010 Ribosome - Danio rerio (zebrafish);	IPR012606; IPR009068;	Ribosomal protein S13/S15, N-terminal; S15/NS1, RNA-binding;
Q7T2C2	"Acyl-Coenzyme A dehydrogenase, very long chain"	acadvl	71.111	14	6	0.952	0.160459				nucleoside phosphate binding; flavin adenine dinucleotide binding; ion binding; nucleotide binding; cofactor binding; oxidoreductase activity; oxidoreductase activity, acting on the CH-CH group of donors; heterocyclic compound binding; organic cyclic compound binding; catalytic activity; binding; anion binding; acyl-CoA dehydrogenase activity; coenzyme binding; small molecule binding;
F1QHE5	Uncharacterized protein	psmd14	34.62	12.6	3	0.768	0.161655	cytosol				K03030	PSMD14; 26S proteasome regulatory subunit N11	dre03050 Proteasome - Danio rerio (zebrafish);	IPR000555; IPR024969;	JAB1/MPN/MOV34 metalloenzyme domain; Rpn11/EIF3F C-terminal domain;
A7MCI0	Eukaryotic translation initiation factor 5A	eif5a	14.985	25.2	3	1.853	0.163804	cytosol	positive regulation of cellular protein metabolic process; positive regulation of protein complex disassembly; posttranscriptional regulation of gene expression; regulation of translational termination; positive regulation of biosynthetic process; single-organism process; biosynthetic process; cellular metabolic process; positive regulation of cellular component organization; metabolic process; p…		organic cyclic compound binding; heterocyclic compound binding; ribosome binding; RNA binding; translation factor activity, nucleic acid binding; translation elongation factor activity; binding; nucleic acid binding; macromolecular complex binding; ribonucleoprotein complex binding;				IPR008991; IPR012340; IPR014722; IPR020189;	Translation protein SH3-like domain; Nucleic acid-binding, OB-fold; Ribosomal protein L2 domain 2; Translation elongation factor, IF5A C-terminal;
B3DIE8	Tripeptidyl peptidase I	tpp1	61.538	7.7	3	1.113	0.164098		proteolysis; metabolic process; macromolecule metabolic process; protein metabolic process; primary metabolic process; organic substance metabolic process;		serine-type endopeptidase activity; endopeptidase activity; peptidase activity; catalytic activity; serine hydrolase activity; serine-type peptidase activity; peptidase activity, acting on L-amino acid peptides; hydrolase activity;
A0A0R4IGI1	Glyceraldehyde-3-phosphate dehydrogenase	gapdh	36.099	48.5	12	1.017	0.1655
A4IGC2	Gsnb protein	gsnb	80.184	5.5	4	0.708	0.166514
Q7ZUD5	Galactocerebrosidase	galcb	74.439	4.1	2	1.339	0.173222		glycosylceramide catabolic process; liposaccharide metabolic process; membrane lipid metabolic process; glycolipid catabolic process; ceramide metabolic process; glycosphingolipid metabolic process; single-organism process; cellular lipid metabolic process; glycosylceramide metabolic process; galactosylceramide catabolic process; cellular metabolic process; sphingolipid catabolic process; organic…		galactosylceramidase activity; catalytic activity; binding; hydrolase activity, acting on glycosyl bonds; ion binding; cation binding; hydrolase activity, hydrolyzing O-glycosyl compounds; hydrolase activity;
Q6NUZ3	"Synaptotagmin binding, cytoplasmic RNA interacting protein"	syncrip	69.962	11.1	3	0.901	0.173352	nuclear			organic cyclic compound binding; heterocyclic compound binding; nucleoside phosphate binding; binding; nucleic acid binding; nucleotide binding; small molecule binding;	K13160			IPR000504; IPR012677;	RNA recognition motif domain; Nucleotide-binding, alpha-beta plait;
Q8JH72	Fructose-bisphosphate aldolase	aldoaa	39.726	6.3	2	0.965	0.173723		somite development; glycolytic process; segmentation; chordate embryonic development; brain development; cellular developmental process; neuron development; neurogenesis; cellular component morphogenesis; single-organism process; cellular metabolic process; response to external stimulus; metabolic process; generation of precursor metabolites and energy; cell part morphogenesis; monocarboxylic aci…		lyase activity; fructose-bisphosphate aldolase activity; aldehyde-lyase activity; catalytic activity; carbon-carbon lyase activity;
Q6PBW7	Ribosomal protein S19	rps19	15.941	37	6	1.074	0.179872	cytosol	cellular protein metabolic process; biosynthetic process; primary metabolic process; cellular metabolic process; organic substance biosynthetic process; cellular biosynthetic process; organic substance metabolic process; metabolic process; cellular macromolecule biosynthetic process; cellular macromolecule metabolic process; gene expression; macromolecule metabolic process; protein metabolic proc…	ribosome; organelle; intracellular organelle; intracellular non-membrane-bounded organelle; cell part; intracellular; cytoplasm; macromolecular complex; intracellular part; cell; ribonucleoprotein complex; cytoplasmic part; non-membrane-bounded organelle;	structural constituent of ribosome; structural molecule activity;	K02966	RP-S19e; small subunit ribosomal protein S19e	dre03010 Ribosome - Danio rerio (zebrafish);
Q7ZU46	"Heat shock protein 4, like"	hspa4a	93.343	12.4	4	1.256	0.179945	cytosol	response to stress; response to stimulus;		ATP binding; nucleoside phosphate binding; nucleoside binding; ion binding; nucleotide binding; organic cyclic compound binding; heterocyclic compound binding; ribonucleoside binding; carbohydrate derivative binding; ribonucleotide binding; binding; purine ribonucleoside binding; anion binding; purine ribonucleotide binding; adenyl ribonucleotide binding; adenyl nucleotide binding; purine nucleos…	K09489			IPR029048; IPR029047;	Heat shock protein 70kD, C-terminal domain; Heat shock protein 70kD, peptide-binding domain;
Q6PBP6	Coiled-coil-helix-coiled-coil-helix domain containing 10	chchd10	14.193	16.8	2	2.071	0.179953	mitochondria							IPR010625;	CHCH;
F1QJ44	Uncharacterized protein	zgc:56304	47.561	9	2	1.729	0.183549	cytosol	transport; localization; establishment of localization;	cell; intracellular; cell part;	organic cyclic compound binding; heterocyclic compound binding; nucleoside phosphate binding; binding; nucleic acid binding; nucleotide binding; small molecule binding;				IPR002075; IPR000504; IPR018222; IPR012677;	Nuclear transport factor 2; RNA recognition motif domain; Nuclear transport factor 2, eukaryote; Nucleotide-binding, alpha-beta plait;
B8JLL1	Uncharacterized protein	umps	51.695	16.5	7	0.802	0.183764	nuclear	nucleoside metabolic process; pyrimidine ribonucleoside biosynthetic process; pyrimidine nucleoside monophosphate biosynthetic process; nucleotide metabolic process; single-organism process; nucleoside biosynthetic process; biosynthetic process; ribonucleoside monophosphate biosynthetic process; cellular metabolic process; phosphate-containing compound metabolic process; ribose phosphate biosynth…		transferase activity, transferring pentosyl groups; orotidine-5'-phosphate decarboxylase activity; catalytic activity; carbon-carbon lyase activity; carboxy-lyase activity; lyase activity; transferase activity, transferring glycosyl groups; transferase activity; orotate phosphoribosyltransferase activity;	K13421	UMPS; uridine monophosphate synthetase [EC:2.4.2.10 4.1.1.23]	dre00983 Drug metabolism - other enzymes - Danio rerio (zebrafish); dre00240 Pyrimidine metabolism - Danio rerio (zebrafish); dre01100 Metabolic pathways - Danio rerio (zebrafish);	IPR000836; IPR013785; IPR004467; IPR001754; IPR011060; IPR029057;	Phosphoribosyltransferase domain; Aldolase-type TIM barrel; Orotate phosphoribosyl transferase domain; Orotidine 5'-phosphate decarboxylase domain; Ribulose-phosphate binding barrel; Phosphoribosyltransferase-like;
F1R4Q5	Uncharacterized protein	ids	63.819	7.8	4	1.091	0.184345	extracellular	regulation of cellular process; single-multicellular organism process; negative regulation of signal transduction; cartilage development; regulation of transforming growth factor beta receptor signaling pathway; regulation of signaling; single-organism process; negative regulation of biological process; negative regulation of cellular process; negative regulation of cellular response to transform…	intracellular part; cell; cell part; intracellular; cytoplasm;	iduronate-2-sulfatase activity; hydrolase activity; sulfuric ester hydrolase activity; catalytic activity; hydrolase activity, acting on ester bonds;	K01136	IDS; iduronate 2-sulfatase [EC:3.1.6.13]	dre01100 Metabolic pathways - Danio rerio (zebrafish); dre00531 Glycosaminoglycan degradation - Danio rerio (zebrafish); dre04142 Lysosome - Danio rerio (zebrafish);	IPR017849; IPR017850; IPR000917;	Alkaline phosphatase-like, alpha/beta/alpha; Alkaline-phosphatase-like, core domain; Sulfatase;
Q7ZWD8	Cfl1 protein	cfl1l	18.436	38	7	1.058	0.184588	cytosol		cell; intracellular; cell part;		K05765	CFL; cofilin	dre04810 Regulation of actin cytoskeleton - Danio rerio (zebrafish);	IPR029006; IPR002108;	ADF-H/Gelsolin-like domain; Actin-depolymerising factor homology domain;
Q5RG12	Heat shock protein HSP 90-alpha 1	hsp90aa1.2	84.69	17.8	6	0.981	0.186378	cytosol	protein folding; metabolic process; response to stress; cellular protein metabolic process; cellular macromolecule metabolic process; macromolecule metabolic process; protein metabolic process; response to stimulus; primary metabolic process; cellular process; cellular metabolic process; organic substance metabolic process;		ATP binding; nucleoside phosphate binding; nucleoside binding; ion binding; nucleotide binding; organic cyclic compound binding; heterocyclic compound binding; ribonucleoside binding; carbohydrate derivative binding; ribonucleotide binding; binding; purine ribonucleoside binding; anion binding; purine ribonucleotide binding; adenyl ribonucleotide binding; adenyl nucleotide binding; purine nucleos…	K04079	htpG; molecular chaperone HtpG	dre04914 Progesterone-mediated oocyte maturation - Danio rerio (zebrafish); dre04141 Protein processing in endoplasmic reticulum - Danio rerio (zebrafish); dre04621 NOD-like receptor signaling pathway - Danio rerio (zebrafish);	IPR020568; IPR020575; IPR003594;	Ribosomal protein S5 domain 2-type fold; Heat shock protein Hsp90, N-terminal; Histidine kinase-like ATPase, C-terminal domain;
Q6PHH4	Succinyl-CoA ligase subunit beta (Fragment)	suclg2	45.25	10.3	3	1.348	0.188316				ATP binding; nucleoside phosphate binding; ligase activity; nucleoside binding; ion binding; nucleotide binding; organic cyclic compound binding; heterocyclic compound binding; ribonucleoside binding; carbohydrate derivative binding; catalytic activity; ribonucleotide binding; binding; purine ribonucleoside binding; anion binding; purine ribonucleotide binding; adenyl ribonucleotide binding; aden…
Q1MT41	Si:ch211-258l4.7	rbbp9	20.887	14.7	2	0.941	0.19029	cytosol			hydrolase activity; catalytic activity;	K07002			IPR029058;	Alpha/Beta hydrolase fold;
Q6NYX8	PITH domain-containing protein 1	pithd1	24.057	13.3	3	1.029	0.190518	cytosol							IPR008979; IPR010400;	Galactose-binding domain-like; PITH domain;
E7F8Y5	Translationally-controlled tumor protein homolog	tpt1	22.492	21.3	5	1.462	0.196532	cytosol							IPR011323; IPR011057;	Mss4/translationally controlled tumour-associated TCTP; Mss4-like;
Q66IA8	Hmgb3b protein (Fragment)	hmgb3b	19.134	15.7	2	1.147	0.199728			organelle; intracellular membrane-bounded organelle; intracellular organelle; nucleus; cell part; intracellular; intracellular part; membrane-bounded organelle; cell;	organic cyclic compound binding; heterocyclic compound binding; DNA binding; binding; nucleic acid binding;
Q6PBY8	S-phase kinase-associated protein 1	skp1	18.69	15.3	2	1.107	0.20132	cytosol	modification-dependent macromolecule catabolic process; cellular macromolecule catabolic process; proteolysis involved in cellular protein catabolic process; cellular protein catabolic process; modification-dependent protein catabolic process; cellular protein metabolic process; ubiquitin-dependent protein catabolic process; primary metabolic process; cellular metabolic process; organic substance…		kinase activity; catalytic activity; transferase activity; transferase activity, transferring phosphorus-containing groups;	K03094	SKP1; S-phase kinase-associated protein 1	dre04110 Cell cycle - Danio rerio (zebrafish); dre04310 Wnt signaling pathway - Danio rerio (zebrafish); dre04120 Ubiquitin mediated proteolysis - Danio rerio (zebrafish); dre04114 Oocyte meiosis - Danio rerio (zebrafish); dre05168 Herpes simplex infection - Danio rerio (zebrafish); dre04350 TGF-beta signaling pathway - Danio rerio (zebrafish); dre04141 Protein processing in endoplasmic reticulum…	IPR016072; IPR011333; IPR016073;	SKP1 component, dimerisation; BTB/POZ fold; SKP1 component, POZ domain;
Q6AZB2	Succinyl-CoA:3-ketoacid-coenzyme A transferase	oxct1a	57.202	17.7	6	1.029	0.201647	mitochondria	single-organism catabolic process; ketone body catabolic process; small molecule metabolic process; single-organism cellular process; single-organism process; small molecule catabolic process; cellular ketone body metabolic process; cellular metabolic process; organic substance metabolic process; organic substance catabolic process; metabolic process; single-organism metabolic process; ketone bod…	organelle; intracellular membrane-bounded organelle; intracellular organelle; cell part; intracellular; cytoplasm; intracellular part; membrane-bounded organelle; cell; mitochondrion; cytoplasmic part;	CoA-transferase activity; transferase activity, transferring sulfur-containing groups; catalytic activity; transferase activity; 3-oxoacid CoA-transferase activity;	K01027	OXCT; 3-oxoacid CoA-transferase [EC:2.8.3.5]	dre00072 Synthesis and degradation of ketone bodies - Danio rerio (zebrafish); dre00280 Valine, leucine and isoleucine degradation - Danio rerio (zebrafish); dre00650 Butanoate metabolism - Danio rerio (zebrafish);	IPR012792; IPR012791;	3-oxoacid CoA-transferase, subunit A; 3-oxoacid CoA-transferase, subunit B;
A0A0R4J7S6	Uncharacterized protein	wdhd1	123.03	3.1	2	0.799	0.202361
Q7ZVD6	Ferritin	zgc:56095	20.406	44.1	7	1.151	0.204339		cellular iron ion homeostasis; regulation of biological quality; transition metal ion homeostasis; ion homeostasis; metal ion transport; cellular cation homeostasis; inorganic ion homeostasis; single-organism cellular process; cellular homeostasis; iron ion homeostasis; single-organism process; iron ion transport; cellular chemical homeostasis; establishment of localization; cellular transition m…		iron ion binding; ferric iron binding; transition metal ion binding; catalytic activity; binding; ion binding; metal ion binding; cation binding; oxidoreductase activity;
A1A5X7	Uncharacterized protein	taf15	44.231	14.5	3	1.603	0.204644	nuclear		cell; intracellular; cell part;	organic cyclic compound binding; heterocyclic compound binding; nucleoside phosphate binding; transition metal ion binding; binding; ion binding; nucleic acid binding; cation binding; metal ion binding; nucleotide binding; zinc ion binding; small molecule binding;	K13098			IPR000504; IPR012677; IPR001876;	RNA recognition motif domain; Nucleotide-binding, alpha-beta plait; Zinc finger, RanBP2-type;
F1R2S5	Uncharacterized protein (Fragment)	vtg5	149.26	64.9	11	0.779	0.205502	plasma membrane			lipid transporter activity; substrate-specific transporter activity; transporter activity;				IPR015816; IPR015258; IPR011030; IPR015819; IPR015817; IPR015818; IPR001747; IPR015255;	Vitellinogen, beta-sheet N-terminal; Vitellinogen, beta-sheet shell; Vitellinogen, superhelical; Lipid transport protein, beta-sheet shell; Vitellinogen, open beta-sheet, subdomain 1; Vitellinogen, open beta-sheet, subdomain 2; Lipid transport protein, N-terminal; Vitellinogen, open beta-sheet;
Q568R6	Zgc:110137	c1qbp	30.013	13.7	4	1.233	0.205774			mitochondrial matrix; intracellular organelle; mitochondrial part; cytoplasm; intracellular organelle part; intracellular part; cell; mitochondrion; organelle part; membrane-enclosed lumen; organelle; intracellular membrane-bounded organelle; intracellular organelle lumen; cell part; intracellular; membrane-bounded organelle; cytoplasmic part; organelle lumen;
Q6PFL9	Thioredoxin domain containing 5	txndc5	37.34	26.6	7	0.902	0.208549		regulation of cellular process; regulation of biological quality; small molecule metabolic process; cell redox homeostasis; single-organism cellular process; ether metabolic process; cellular homeostasis; single-organism process; organic substance metabolic process; homeostatic process; metabolic process; regulation of biological process; single-organism metabolic process; glycerol ether metaboli…		protein disulfide oxidoreductase activity; oxidoreductase activity, acting on a sulfur group of donors; disulfide oxidoreductase activity; electron carrier activity; isomerase activity; catalytic activity; oxidoreductase activity;
Q6PFN7	Protein arginine methyltransferase 1	prmt1	39.369	27	9	0.613	0.210446		cellular protein metabolic process; primary metabolic process; cellular metabolic process; methylation; organic substance metabolic process; metabolic process; protein alkylation; protein methylation; macromolecule methylation; cellular macromolecule metabolic process; cellular protein modification process; protein metabolic process; macromolecule metabolic process; protein modification process; …		transferase activity, transferring one-carbon groups; methyltransferase activity; catalytic activity; transferase activity;
Q7T358	G1 to S phase transition 1	gspt1l	63.67	5.5	3	0.953	0.211344	cytosol			nucleoside phosphate binding; nucleoside binding; ion binding; hydrolase activity, acting on acid anhydrides; hydrolase activity; nucleotide binding; nucleoside-triphosphatase activity; organic cyclic compound binding; heterocyclic compound binding; ribonucleoside binding; carbohydrate derivative binding; pyrophosphatase activity; catalytic activity; ribonucleotide binding; binding; GTPase activi…	K03267	ERF3; peptide chain release factor subunit 3	dre03015 mRNA surveillance pathway - Danio rerio (zebrafish);	IPR004160; IPR004161; IPR027417; IPR009001; IPR000795; IPR009000;	Translation elongation factor EFTu/EF1A, C-terminal; Translation elongation factor EFTu/EF1A, domain 2; P-loop containing nucleoside triphosphate hydrolase; Translation elongation factor EF1A/initiation factor IF2gamma, C-terminal; Elongation factor, GTP-binding domain; Translation protein, beta-barrel domain;
Q7ZUJ8	Proteasome subunit beta type	psmb3	23.112	19.5	3	1.334	0.212447	cytosol	proteolysis involved in cellular protein catabolic process; cellular macromolecule catabolic process; cellular protein catabolic process; cellular protein metabolic process; primary metabolic process; cellular metabolic process; organic substance metabolic process; organic substance catabolic process; metabolic process; protein catabolic process; macromolecule catabolic process; cellular macromol…	organelle; intracellular membrane-bounded organelle; intracellular organelle; nucleus; proteasome complex; cell part; intracellular; cytoplasm; proteasome core complex; macromolecular complex; intracellular part; protein complex; membrane-bounded organelle; cell;	endopeptidase activity; threonine-type endopeptidase activity; peptidase activity; catalytic activity; threonine-type peptidase activity; peptidase activity, acting on L-amino acid peptides; hydrolase activity;	K02735	PSMB3; 20S proteasome subunit beta 3 [EC:3.4.25.1]	dre03050 Proteasome - Danio rerio (zebrafish);	IPR029055;	Nucleophile aminohydrolases, N-terminal;
A3KQW5	40S ribosomal protein S18	rps18	17.731	21.1	3	1.191	0.213405		cellular protein metabolic process; biosynthetic process; primary metabolic process; cellular metabolic process; organic substance biosynthetic process; cellular biosynthetic process; organic substance metabolic process; metabolic process; cellular macromolecule biosynthetic process; cellular macromolecule metabolic process; gene expression; macromolecule metabolic process; protein metabolic proc…	ribosome; organelle; intracellular organelle; intracellular non-membrane-bounded organelle; cell part; intracellular; cytoplasm; macromolecular complex; intracellular part; cell; ribonucleoprotein complex; cytoplasmic part; non-membrane-bounded organelle;	organic cyclic compound binding; heterocyclic compound binding; RNA binding; binding; nucleic acid binding; structural molecule activity; structural constituent of ribosome;
B3DKL0	Atic protein	atic	64.043	43.6	3	0.935	0.213891		nucleotide biosynthetic process; cellular aromatic compound metabolic process; nucleotide metabolic process; single-organism process; biosynthetic process; organonitrogen compound biosynthetic process; cellular metabolic process; phosphate-containing compound metabolic process; organic substance metabolic process; metabolic process; heterocycle metabolic process; aromatic compound biosynthetic pr…		hydrolase activity, acting on carbon-nitrogen (but not peptide) bonds, in cyclic amidines; phosphoribosylaminoimidazolecarboxamide formyltransferase activity; catalytic activity; transferase activity, transferring one-carbon groups; hydrolase activity; cyclohydrolase activity; hydroxymethyl-, formyl- and related transferase activity; transferase activity; hydrolase activity, acting on carbon-nitr…
A0A0R4IWP3	Proteasome subunit beta type	psmb2	18.851	20.6	3	1.197	0.216345
B2GQZ0	Thioredoxin domain-containing protein 17	txndc17	14.193	18.7	3	1.603	0.217321
E9QBA5	Uncharacterized protein	vldlr	93.435	12.4	7	1.078	0.218229	plasma membrane		intrinsic component of membrane; membrane; integral component of membrane; membrane part;	cation binding; metal ion binding; calcium ion binding; binding; ion binding;				IPR001881; IPR000742; IPR011042;	EGF-like calcium-binding domain; Epidermal growth factor-like domain; Six-bladed beta-propeller, TolB-like;
A5PN55	Malic enzyme	me2	64.931	8.3	4	1.044	0.225264	mitochondria	dicarboxylic acid metabolic process; metabolic process; single-organism metabolic process; malate metabolic process; small molecule metabolic process; single-organism cellular process; carboxylic acid metabolic process; single-organism process; organic acid metabolic process; cellular process; cellular metabolic process; oxoacid metabolic process; organic substance metabolic process;		malate dehydrogenase (decarboxylating) (NAD+) activity; nucleoside phosphate binding; ion binding; nucleotide binding; cofactor binding; oxidoreductase activity; oxidoreductase activity, acting on CH-OH group of donors; heterocyclic compound binding; organic cyclic compound binding; oxidoreductase activity, acting on the CH-OH group of donors, NAD or NADP as acceptor; catalytic activity; NAD bind…	K00027	E1.1.1.38; malate dehydrogenase (oxaloacetate-decarboxylating) [EC:1.1.1.38]	dre01200 Carbon metabolism - Danio rerio (zebrafish); dre00620 Pyruvate metabolism - Danio rerio (zebrafish);	IPR012302; IPR012301; IPR016040;	Malic enzyme, NAD-binding; Malic enzyme, N-terminal domain; NAD(P)-binding domain;
A0A0R4IQ91	Uncharacterized protein	zgc:165453	149.2	17.1	17	1.1	0.227775
Q6Q418	Ribosomal protein L3	rpl3	46.198	6.2	3	0.82	0.228503		developmental process; single-multicellular organism process; exocrine system development; system development; cellular protein metabolic process; single-organism process; digestive system development; biosynthetic process; primary metabolic process; organic substance biosynthetic process; cellular metabolic process; multicellular organismal process; cellular biosynthetic process; organic substan…	ribosome; organelle; intracellular organelle; intracellular non-membrane-bounded organelle; cell part; intracellular; cytoplasm; macromolecular complex; intracellular part; cell; ribonucleoprotein complex; cytoplasmic part; non-membrane-bounded organelle;	structural constituent of ribosome; structural molecule activity;
Q7ZVC8	Proteasomal ubiquitin receptor ADRM1	adrm1	19.737	15.6	2	1.308	0.229362	mitochondria		organelle; intracellular membrane-bounded organelle; intracellular organelle; nucleus; cell part; intracellular; cytoplasm; intracellular part; membrane-bounded organelle; cell;
B0BLX4	Uncharacterized protein	zgc:175088	20.029	18.6	2	1.037	0.231992	extracellular	organic substance catabolic process; metabolic process; protein catabolic process; macromolecule catabolic process; macromolecule metabolic process; protein metabolic process; primary metabolic process; catabolic process; organic substance metabolic process;			K10099	FBXO2; F-box protein 2	dre04120 Ubiquitin mediated proteolysis - Danio rerio (zebrafish); dre04141 Protein processing in endoplasmic reticulum - Danio rerio (zebrafish);	IPR007397; IPR008979;	F-box associated (FBA) domain; Galactose-binding domain-like;
Q6PC14	60S ribosomal protein L23	rpl23	14.881	38.6	4	1.079	0.233829	cytosol	cellular protein metabolic process; biosynthetic process; primary metabolic process; cellular metabolic process; organic substance biosynthetic process; cellular biosynthetic process; organic substance metabolic process; metabolic process; cellular macromolecule biosynthetic process; cellular macromolecule metabolic process; gene expression; macromolecule metabolic process; protein metabolic proc…	ribosome; organelle; intracellular organelle; intracellular non-membrane-bounded organelle; cell part; intracellular; cytoplasm; macromolecular complex; intracellular part; cell; ribonucleoprotein complex; cytoplasmic part; non-membrane-bounded organelle;	structural constituent of ribosome; structural molecule activity;	K02894	RP-L23e; large subunit ribosomal protein L23e	dre03010 Ribosome - Danio rerio (zebrafish);	IPR023571;	Ribosomal protein L14 domain;
A0A0R4IGN3	Protein disulfide-isomerase	pdia3	51.135	41.2	18	1.02	0.234066
F1QUQ7	Uncharacterized protein	psmc3	45.293	21.3	8	0.993	0.236275	cytosol	organic substance catabolic process; metabolic process; protein catabolic process; macromolecule catabolic process; macromolecule metabolic process; protein metabolic process; primary metabolic process; catabolic process; organic substance metabolic process;	intracellular part; cell; cell part; intracellular; cytoplasm;	ATP binding; nucleoside phosphate binding; nucleoside binding; ion binding; hydrolase activity, acting on acid anhydrides; hydrolase activity; nucleotide binding; nucleoside-triphosphatase activity; organic cyclic compound binding; heterocyclic compound binding; ribonucleoside binding; carbohydrate derivative binding; pyrophosphatase activity; catalytic activity; ribonucleotide binding; binding; …	K03065	PSMC3; 26S proteasome regulatory subunit T5	dre03050 Proteasome - Danio rerio (zebrafish);	IPR003959; IPR003593; IPR027417;	ATPase, AAA-type, core; AAA+ ATPase domain; P-loop containing nucleoside triphosphate hydrolase;
Q7SYE2	"Actinin, alpha 4"	actn4	103.78	13.4	10	0.959	0.236304		cellular component biogenesis; cellular component organization; actin crosslink formation; protein complex subunit organization; single-organism cellular process; actin filament organization; single-organism process; actin filament bundle assembly; actin filament bundle organization; macromolecular complex subunit organization; single-organism organelle organization; actin cytoskeleton organizati…		cation binding; metal ion binding; calcium ion binding; binding; ion binding;
F8W4I2	60S acidic ribosomal protein P0	rplp0	17.218	28.2	5	0.895	0.23776	cytosol	cellular component biogenesis; ribosome biogenesis; ribonucleoprotein complex biogenesis; cellular component organization or biogenesis;	ribosome; organelle; intracellular organelle; intracellular non-membrane-bounded organelle; cell part; intracellular; cytoplasm; macromolecular complex; intracellular part; cell; ribonucleoprotein complex; cytoplasmic part; non-membrane-bounded organelle;
Q6DGV5	Uncharacterized protein	rab10	22.642	9.5	2	0.88	0.237945	cytosol	regulation of cellular process; single organism signaling; cellular response to stimulus; intracellular signal transduction; single-organism cellular process; single-organism process; organic substance transport; small GTPase mediated signal transduction; signaling; response to stimulus; protein transport; establishment of localization; transport; establishment of protein localization; signal tra…		nucleoside phosphate binding; nucleoside binding; ion binding; nucleotide binding; organic cyclic compound binding; heterocyclic compound binding; ribonucleoside binding; carbohydrate derivative binding; ribonucleotide binding; binding; purine ribonucleoside binding; anion binding; purine ribonucleotide binding; purine nucleoside binding; guanyl ribonucleotide binding; guanyl nucleotide binding; …	K07903			IPR005225; IPR027417;	Small GTP-binding protein domain; P-loop containing nucleoside triphosphate hydrolase;
F1R3C9	Uncharacterized protein	zgc:153499	24.304	29.2	3	1.069	0.238557
E7FD55	Uncharacterized protein	hip1r	126.64	2.1	2	0.685	0.243433	nuclear			lipid binding; anion binding; binding; phospholipid binding; ion binding;				IPR002558; IPR013809; IPR008942; IPR011417;	I/LWEQ domain; Epsin-like, N-terminal; ENTH/VHS; AP180 N-terminal homology (ANTH) domain;
Q6PBH6	Ubiquinol-cytochrome c reductase core protein I	uqcrc1	52.124	5.9	3	0.785	0.243632		proteolysis; metabolic process; macromolecule metabolic process; protein metabolic process; primary metabolic process; organic substance metabolic process;		endopeptidase activity; metalloendopeptidase activity; peptidase activity; transition metal ion binding; catalytic activity; binding; ion binding; cation binding; metal ion binding; peptidase activity, acting on L-amino acid peptides; hydrolase activity; metallopeptidase activity; zinc ion binding;
Q6PGX7	Zinc finger protein 9	cnbpa	17.769	15.5	2	1.157	0.243791				organic cyclic compound binding; heterocyclic compound binding; transition metal ion binding; binding; ion binding; nucleic acid binding; metal ion binding; cation binding; zinc ion binding;
Q6NXB9	Protein disulfide-isomerase	zgc:77086	54.674	15.8	7	0.993	0.245215		regulation of cellular process; regulation of biological quality; small molecule metabolic process; cell redox homeostasis; single-organism cellular process; ether metabolic process; cellular homeostasis; single-organism process; organic substance metabolic process; homeostatic process; metabolic process; regulation of biological process; single-organism metabolic process; glycerol ether metaboli…	organelle; intracellular membrane-bounded organelle; intracellular organelle; endoplasmic reticulum; cell part; intracellular; cytoplasm; endomembrane system; intracellular part; membrane-bounded organelle; cell; cytoplasmic part;	protein disulfide oxidoreductase activity; oxidoreductase activity, acting on a sulfur group of donors; disulfide oxidoreductase activity; electron carrier activity; isomerase activity; catalytic activity; oxidoreductase activity;
Q7ZTI4	Ubiquitin carboxyl-terminal hydrolase	uchl1	24.248	22	6	0.869	0.248068		modification-dependent macromolecule catabolic process; cellular macromolecule catabolic process; proteolysis involved in cellular protein catabolic process; cellular protein catabolic process; modification-dependent protein catabolic process; cellular protein metabolic process; ubiquitin-dependent protein catabolic process; primary metabolic process; cellular metabolic process; organic substance…	cell; intracellular; cell part;
Q1ECX9	Protein disulfide-isomerase A4	pdia4	72.466	22	13	0.954	0.248377	extracellular	regulation of cellular process; regulation of biological quality; small molecule metabolic process; cell redox homeostasis; cellular protein metabolic process; single-organism cellular process; ether metabolic process; cellular homeostasis; single-organism process; primary metabolic process; cellular metabolic process; organic substance metabolic process; protein folding; homeostatic process; met…	endoplasmic reticulum lumen; intracellular organelle; endoplasmic reticulum; cytoplasm; intracellular organelle part; endomembrane system; intracellular part; cell; organelle part; organelle; intracellular membrane-bounded organelle; membrane-enclosed lumen; intracellular organelle lumen; endoplasmic reticulum part; cell part; intracellular; membrane-bounded organelle; cytoplasmic part; organelle…	protein disulfide oxidoreductase activity; disulfide oxidoreductase activity; electron carrier activity; intramolecular oxidoreductase activity, transposing S-S bonds; isomerase activity; catalytic activity; oxidoreductase activity, acting on a sulfur group of donors; intramolecular oxidoreductase activity; protein disulfide isomerase activity; oxidoreductase activity;	K09582	PDIA4; protein disulfide-isomerase A4 [EC:5.3.4.1]	dre04141 Protein processing in endoplasmic reticulum - Danio rerio (zebrafish);	IPR005788; IPR013766; IPR012336;	Disulphide isomerase; Thioredoxin domain; Thioredoxin-like fold;
F6NXD5	Myristoylated alanine rich protein kinase C substrate b	marcksb	23.255	54.6	3	1.572	0.24971	nuclear			kinase activity; catalytic activity; transferase activity; transferase activity, transferring phosphorus-containing groups;	K12561
Q5PRB9	Prostaglandin reductase 1	ptgr1	35.812	19.1	6	0.923	0.251182				organic cyclic compound binding; heterocyclic compound binding; nucleoside phosphate binding; transition metal ion binding; catalytic activity; binding; ion binding; cation binding; metal ion binding; nucleotide binding; zinc ion binding; small molecule binding; oxidoreductase activity;
Q6P5L8	Hydroxysteroid dehydrogenase-like protein 2	hsdl2	44.42	6	3	0.915	0.251232	cytosol		organelle; intracellular membrane-bounded organelle; intracellular organelle; cell part; intracellular; peroxisome; microbody; cytoplasm; intracellular part; cell; membrane-bounded organelle; cytoplasmic part;	organic cyclic compound binding; heterocyclic compound binding; sterol binding; nucleoside phosphate binding; catalytic activity; alcohol binding; binding; lipid binding; nucleotide binding; steroid binding; small molecule binding; oxidoreductase activity;				IPR016040; IPR003033;	NAD(P)-binding domain; SCP2 sterol-binding domain;
E7F650	Uncharacterized protein	LOC567678	18.147	40.5	5	1.09	0.265295	extracellular
A9JRE3	Pentaxin	zgc:172225	24.958	32	4	1.867	0.265524
Q7ZV77	Proteasome subunit alpha type	psma4	29.332	13.4	4	1.154	0.266762	mitochondria	modification-dependent macromolecule catabolic process; cellular macromolecule catabolic process; proteolysis involved in cellular protein catabolic process; cellular protein catabolic process; modification-dependent protein catabolic process; cellular protein metabolic process; ubiquitin-dependent protein catabolic process; primary metabolic process; cellular metabolic process; organic substance…	intracellular organelle; proteasome core complex, alpha-subunit complex; proteasome complex; cytoplasm; macromolecular complex; intracellular part; cell; intracellular membrane-bounded organelle; organelle; nucleus; intracellular; cell part; proteasome core complex; membrane-bounded organelle; protein complex;	endopeptidase activity; threonine-type endopeptidase activity; peptidase activity; catalytic activity; threonine-type peptidase activity; peptidase activity, acting on L-amino acid peptides; hydrolase activity;	K02728	PSMA4; 20S proteasome subunit alpha 3 [EC:3.4.25.1]	dre03050 Proteasome - Danio rerio (zebrafish);	IPR029055; IPR000426;	Nucleophile aminohydrolases, N-terminal; Proteasome alpha-subunit, N-terminal domain;
Q7ZU30	Glucose-6-phosphate isomerase	gpia	62.072	13.7	6	0.942	0.267054		carbohydrate biosynthetic process; glycolytic process; hexose biosynthetic process; single-organism process; biosynthetic process; monosaccharide biosynthetic process; cellular metabolic process; organic substance metabolic process; glucose metabolic process; pyruvate metabolic process; metabolic process; gluconeogenesis; generation of precursor metabolites and energy; monosaccharide metabolic pr…	intracellular part; cell; cell part; intracellular; cytoplasm;	glucose-6-phosphate isomerase activity; isomerase activity; intramolecular oxidoreductase activity; catalytic activity; intramolecular oxidoreductase activity, interconverting aldoses and ketoses;
Q90407	Ribonucleoprotein (Fragment)	elavl1	27.242	7.8	2	1.208	0.271645			macromolecular complex; intracellular part; ribonucleoprotein complex; cell; cell part; intracellular;	organic cyclic compound binding; heterocyclic compound binding; RNA binding; nucleoside phosphate binding; binding; nucleic acid binding; nucleotide binding; small molecule binding;
Q7ZU65	Zgc:56454	siae	56.636	4.1	2	1.646	0.272434
Q804G6	Annexin	anxa5b	35.057	40.4	11	1.011	0.274792		regulation of coagulation; negative regulation of multicellular organismal process; regulation of biological process; negative regulation of biological process; negative regulation of coagulation; regulation of multicellular organismal process; biological regulation;	intracellular part; cell; cell part; intracellular; cytoplasm;	calcium-dependent phospholipid binding; binding; phospholipid binding; ion binding; lipid binding; metal ion binding; cation binding; anion binding; calcium ion binding;
Q7ZVF2	Glutamine synthetase	glulb	41.909	4	2	0.948	0.283293		glutamine family amino acid metabolic process; cellular amino acid biosynthetic process; glutamine biosynthetic process; organic acid biosynthetic process; single-organism biosynthetic process; small molecule metabolic process; single-organism cellular process; glutamine metabolic process; single-organism process; nitrogen compound metabolic process; biosynthetic process; alpha-amino acid metabol…		glutamate-ammonia ligase activity; ATP binding; nucleoside phosphate binding; ligase activity; nucleoside binding; ion binding; ammonia ligase activity; nucleotide binding; ligase activity, forming carbon-nitrogen bonds; organic cyclic compound binding; heterocyclic compound binding; ribonucleoside binding; acid-ammonia (or amide) ligase activity; carbohydrate derivative binding; catalytic activi…
F1RCM3	Proteasome subunit beta type	psmb6	25.028	15.9	3	1.008	0.283445	cytosol,nuclear	proteolysis involved in cellular protein catabolic process; cellular macromolecule catabolic process; cellular protein catabolic process; cellular protein metabolic process; primary metabolic process; cellular metabolic process; organic substance metabolic process; organic substance catabolic process; metabolic process; protein catabolic process; macromolecule catabolic process; cellular macromol…	organelle; intracellular membrane-bounded organelle; intracellular organelle; nucleus; proteasome complex; cell part; intracellular; cytoplasm; proteasome core complex; macromolecular complex; intracellular part; protein complex; membrane-bounded organelle; cell;	endopeptidase activity; threonine-type endopeptidase activity; peptidase activity; catalytic activity; threonine-type peptidase activity; peptidase activity, acting on L-amino acid peptides; hydrolase activity;	K02738	PSMB6; 20S proteasome subunit beta 1 [EC:3.4.25.1]	dre03050 Proteasome - Danio rerio (zebrafish);	IPR029055;	Nucleophile aminohydrolases, N-terminal;
A0A0R4IVC8	Uncharacterized protein	cox5ab	15.516	12.3	2	0.945	0.284942
Q8JH75	DNA helicase (Fragment)	mcm5	79.149	6.8	3	0.882	0.290151		DNA replication; cellular aromatic compound metabolic process; DNA metabolic process; organic cyclic compound metabolic process; nitrogen compound metabolic process; biosynthetic process; primary metabolic process; organic substance biosynthetic process; cellular metabolic process; cellular biosynthetic process; organic substance metabolic process; metabolic process; cellular macromolecule biosyn…	organelle; intracellular membrane-bounded organelle; intracellular organelle; nucleus; cell part; intracellular; intracellular part; membrane-bounded organelle; cell;	DNA binding; ATP binding; nucleoside phosphate binding; nucleoside binding; ion binding; nucleotide binding; organic cyclic compound binding; heterocyclic compound binding; ribonucleoside binding; carbohydrate derivative binding; ribonucleotide binding; binding; nucleic acid binding; purine ribonucleoside binding; anion binding; purine ribonucleotide binding; adenyl ribonucleotide binding; adenyl…
Q803H5	Guanine nucleotide-binding protein G(I)/G(S)/G(T) subunit beta-1	gnb1b	37.303	12.4	4	0.948	0.293316	cytosol				K04536	GNB1; guanine nucleotide-binding protein G(I)/G(S)/G(T) subunit beta-1	dre04744 Phototransduction - Danio rerio (zebrafish);	IPR017986; IPR015943; IPR001632;	WD40-repeat-containing domain; WD40/YVTN repeat-like-containing domain; G-protein, beta subunit;
Q7T3B1	"Proteasome (Prosome, macropain) 26S subunit, ATPase 2"	psmc2	48.703	17.1	7	1.028	0.298875	cytosol	organic substance catabolic process; metabolic process; protein catabolic process; macromolecule catabolic process; macromolecule metabolic process; protein metabolic process; primary metabolic process; catabolic process; organic substance metabolic process;	proteasome complex; cell part; intracellular; cytoplasm; macromolecular complex; intracellular part; protein complex; cell;	ATP binding; nucleoside phosphate binding; nucleoside binding; ion binding; hydrolase activity, acting on acid anhydrides; hydrolase activity; nucleotide binding; nucleoside-triphosphatase activity; organic cyclic compound binding; heterocyclic compound binding; ribonucleoside binding; carbohydrate derivative binding; pyrophosphatase activity; catalytic activity; ribonucleotide binding; binding; …	K03061	PSMC2; 26S proteasome regulatory subunit T1	dre03050 Proteasome - Danio rerio (zebrafish);	IPR003959; IPR003593; IPR027417;	ATPase, AAA-type, core; AAA+ ATPase domain; P-loop containing nucleoside triphosphate hydrolase;
Q6TGY7	KIAA0174-like protein	ist1	37.476	9.7	3	1.101	0.30614
Q08CQ0	Zgc:152830	alas2	55.521	15.8	6	0.872	0.311106		proteolysis; metabolic process; macromolecule metabolic process; protein metabolic process; primary metabolic process; organic substance metabolic process;	intracellular part; cell; cell part; intracellular; cytoplasm;	peptidase activity; exopeptidase activity; transition metal ion binding; catalytic activity; binding; metalloexopeptidase activity; ion binding; cation binding; peptidase activity, acting on L-amino acid peptides; metal ion binding; metallopeptidase activity; hydrolase activity; aminopeptidase activity; manganese ion binding;
A0A140LFS0	Uncharacterized protein	si:dkey-241l7.4	17.279	35.9	2	0.597	0.312649
F1QS38	Uncharacterized protein	ddb1	62.15	5.5	3	1.097	0.316196	cytosol		organelle; intracellular membrane-bounded organelle; intracellular organelle; nucleus; cell part; intracellular; intracellular part; membrane-bounded organelle; cell;	organic cyclic compound binding; heterocyclic compound binding; binding; nucleic acid binding;				IPR015943; IPR004871;	WD40/YVTN repeat-like-containing domain; Cleavage/polyadenylation specificity factor, A subunit, C-terminal;
B0UYL0	Uncharacterized protein	ndufa10	38.535	9.1	3	0.944	0.316334	mitochondria	metabolic process; cellular aromatic compound metabolic process; heterocycle metabolic process; nucleobase-containing compound metabolic process; organic cyclic compound metabolic process; nitrogen compound metabolic process; cellular nitrogen compound metabolic process; primary metabolic process; cellular process; cellular metabolic process; organic substance metabolic process;		ATP binding; nucleoside phosphate binding; phosphotransferase activity, alcohol group as acceptor; nucleoside binding; ion binding; nucleotide binding; organic cyclic compound binding; heterocyclic compound binding; ribonucleoside binding; carbohydrate derivative binding; catalytic activity; ribonucleotide binding; binding; purine ribonucleoside binding; anion binding; purine ribonucleotide bindi…				IPR027417;	P-loop containing nucleoside triphosphate hydrolase;
Q7T2C8	Thioredoxin reductase 1	txnrd1	65.91	13.8	6	0.9	0.316465	cytosol	regulation of cellular process; homeostatic process; regulation of biological quality; regulation of biological process; cell redox homeostasis; single-organism cellular process; cellular homeostasis; single-organism process; cellular process; biological regulation;	intracellular part; cell; cell part; intracellular; cytoplasm;	protein disulfide oxidoreductase activity; oxidoreductase activity, acting on NAD(P)H; nucleoside phosphate binding; flavin adenine dinucleotide binding; thioredoxin-disulfide reductase activity; ion binding; antioxidant activity; nucleotide binding; oxidoreductase activity, acting on a sulfur group of donors, NAD(P) as acceptor; cofactor binding; oxidoreductase activity; electron carrier activit…	K00384	trxB; thioredoxin reductase (NADPH) [EC:1.8.1.9]	dre00240 Pyrimidine metabolism - Danio rerio (zebrafish); dre00450 Selenocompound metabolism - Danio rerio (zebrafish);	IPR016156; IPR002109; IPR004099; IPR011899; IPR012336; IPR023753;	FAD/NAD-linked reductase, dimerisation domain; Glutaredoxin; Pyridine nucleotide-disulphide oxidoreductase, dimerisation domain; Glutaredoxin, eukaryotic/virial; Thioredoxin-like fold; Pyridine nucleotide-disulphide oxidoreductase, FAD/NAD(P)-binding domain;
Q08C78	Transcription factor BTF3	btf3	17.597	17.9	2	1.643	0.323649	nuclear				K01527			IPR002715;	Nascent polypeptide-associated complex NAC domain;
Q4V9N1	Novel protein similar to vertebrate translin (TSN)	tsn	26.167	12.8	3	0.816	0.324361	cytosol			organic cyclic compound binding; heterocyclic compound binding; DNA binding; sequence-specific DNA binding; binding; nucleic acid binding;				IPR016069; IPR016068;	Translin, C-terminal; Translin, N-terminal;
Q66I42	Radixin	msna	68.032	15.2	7	1.095	0.327017	cytosol	developmental process; circulatory system development; blood vessel lumenization; morphogenesis of an epithelium; epithelium development; tube development; single-multicellular organism process; epithelial tube morphogenesis; tissue development; blood vessel development; system development; tube morphogenesis; single-organism process; vasculature development; endothelial tube morphogenesis; morph…	membrane; cytoskeleton; organelle; intracellular organelle; extrinsic component of membrane; intracellular non-membrane-bounded organelle; membrane part; cell part; intracellular; cytoplasm; intracellular part; cell; non-membrane-bounded organelle;		K05763	MSN; moesin	dre04810 Regulation of actin cytoskeleton - Danio rerio (zebrafish);	IPR019748; IPR018980; IPR008954; IPR018979; IPR019749; IPR029071; IPR011993; IPR011259; IPR000299; IPR014352;	FERM central domain; FERM, C-terminal PH-like domain; Moesin tail domain; FERM, N-terminal; Band 4.1 domain; Ubiquitin-related domain; Pleckstrin homology-like domain; Ezrin/radixin/moesin, C-terminal; FERM domain; FERM/acyl-CoA-binding protein, 3-helical bundle;
F1QUW4	Hypoxia up-regulated protein 1	hyou1	110.32	19.9	18	0.98	0.328686	endoplasmic reticulum			ATP binding; nucleoside phosphate binding; nucleoside binding; ion binding; nucleotide binding; organic cyclic compound binding; heterocyclic compound binding; ribonucleoside binding; carbohydrate derivative binding; ribonucleotide binding; binding; purine ribonucleoside binding; anion binding; purine ribonucleotide binding; adenyl ribonucleotide binding; adenyl nucleotide binding; purine nucleos…	K09486	HYOU1; hypoxia up-regulated 1	dre04141 Protein processing in endoplasmic reticulum - Danio rerio (zebrafish);	IPR029048; IPR029047;	Heat shock protein 70kD, C-terminal domain; Heat shock protein 70kD, peptide-binding domain;
Q7ZUG6	Ribosomal protein L30	rpl30	12.983	25.6	3	0.914	0.340522	cytosol	cellular protein metabolic process; biosynthetic process; primary metabolic process; cellular metabolic process; organic substance biosynthetic process; cellular biosynthetic process; organic substance metabolic process; metabolic process; cellular macromolecule biosynthetic process; cellular macromolecule metabolic process; gene expression; macromolecule metabolic process; protein metabolic proc…	ribosome; organelle; intracellular organelle; intracellular non-membrane-bounded organelle; cell part; intracellular; cytoplasm; macromolecular complex; intracellular part; cell; ribonucleoprotein complex; cytoplasmic part; non-membrane-bounded organelle;	structural constituent of ribosome; structural molecule activity;	K02908	RP-L30e; large subunit ribosomal protein L30e	dre03010 Ribosome - Danio rerio (zebrafish);	IPR029064; IPR004038;	50S ribosomal protein L30e-like; Ribosomal protein L7Ae/L30e/S12e/Gadd45;
Q0P4F4	Zgc:152936	zgc:152936	15.574	41.7	2	0.769	0.341026				carbohydrate binding; binding;
Q6NZV2	DNA helicase	mcm4	94.523	7.6	5	1.038	0.343664	nuclear	DNA replication; cellular aromatic compound metabolic process; DNA metabolic process; organic cyclic compound metabolic process; nitrogen compound metabolic process; biosynthetic process; primary metabolic process; organic substance biosynthetic process; cellular metabolic process; cellular biosynthetic process; organic substance metabolic process; metabolic process; cellular macromolecule biosyn…		DNA binding; ATP binding; nucleoside phosphate binding; macromolecular complex binding; nucleoside binding; ion binding; hydrolase activity, acting on acid anhydrides; hydrolase activity; chromatin binding; nucleotide binding; nucleoside-triphosphatase activity; organic cyclic compound binding; heterocyclic compound binding; ribonucleoside binding; carbohydrate derivative binding; pyrophosphatase…	K02212	MCM4; DNA replication licensing factor MCM4 [EC:3.6.4.12]	dre04110 Cell cycle - Danio rerio (zebrafish); dre03030 DNA replication - Danio rerio (zebrafish);	IPR003593; IPR012340; IPR001208; IPR004039; IPR027417; IPR027925;	AAA+ ATPase domain; Nucleic acid-binding, OB-fold; Mini-chromosome maintenance, DNA-dependent ATPase; Rubredoxin-type fold; P-loop containing nucleoside triphosphate hydrolase; MCM N-terminal domain;
E2FHP4	Complement factor H	cfh	101.61	1.9	2	1.156	0.343727
B0S5S6	Uncharacterized protein	pdia5	60.201	9.7	5	1.167	0.344448	extracellular	regulation of cellular process; regulation of biological quality; small molecule metabolic process; cell redox homeostasis; single-organism cellular process; ether metabolic process; cellular homeostasis; single-organism process; organic substance metabolic process; homeostatic process; metabolic process; regulation of biological process; single-organism metabolic process; glycerol ether metaboli…		protein disulfide oxidoreductase activity; oxidoreductase activity, acting on a sulfur group of donors; disulfide oxidoreductase activity; electron carrier activity; isomerase activity; catalytic activity; oxidoreductase activity;	K09583			IPR013766; IPR012336;	Thioredoxin domain; Thioredoxin-like fold;
Q8AW82	Novel protein similar to human proliferation-associated 2G4 protein (PA2G4)	pa2g4a	43.323	33.9	9	0.923	0.345765	nuclear	cellular process;						IPR011991; IPR000994;	Winged helix-turn-helix DNA-binding domain; Peptidase M24, structural domain;
X1WET9	Eukaryotic translation initiation factor 3 subunit B	eif3ba	79.647	4.1	2	0.881	0.348369	nuclear				K03253	EIF3B; translation initiation factor 3 subunit B	dre03013 RNA transport - Danio rerio (zebrafish);	IPR000504; IPR013979; IPR012677; IPR015943; IPR011042;	RNA recognition motif domain; Translation initiation factor, beta propellor-like domain; Nucleotide-binding, alpha-beta plait; WD40/YVTN repeat-like-containing domain; Six-bladed beta-propeller, TolB-like;
Q7ZV55	Eukaryotic translation initiation factor 3 subunit I	eif3i	36.286	20	5	0.965	0.352958	cytosol		cell part; intracellular; cytoplasm; macromolecular complex; intracellular part; protein complex; cell; cytoplasmic part; eukaryotic translation initiation factor 3 complex;	organic cyclic compound binding; heterocyclic compound binding; RNA binding; translation factor activity, nucleic acid binding; binding; nucleic acid binding; translation initiation factor activity;	K03246	EIF3I; translation initiation factor 3 subunit I	dre03013 RNA transport - Danio rerio (zebrafish);	IPR017986; IPR015943;	WD40-repeat-containing domain; WD40/YVTN repeat-like-containing domain;
Q6YBS2	Adenylyl cyclase-associated protein	cap1	49.396	20.3	9	1.013	0.35675	cytosol	positive regulation of lyase activity; somite development; localization of cell; mesodermal cell migration; segmentation; chordate embryonic development; cellular developmental process; positive regulation of biosynthetic process; cellular component morphogenesis; single-organism process; positive regulation of cAMP biosynthetic process; positive regulation of nucleotide biosynthetic process; pos…			K17261			IPR006599; IPR013992; IPR016098; IPR017901; IPR013912;	CARP motif; Adenylate cyclase-associated CAP, N-terminal; Cyclase-associated protein CAP/septum formation inhibitor MinC, C-terminal; C-CAP/cofactor C-like domain; Adenylate cyclase-associated CAP, C-terminal;
A0A0R4IGB6	Uncharacterized protein (Fragment)	eef1da	28.295	22	4	1.088	0.360411
Q8AW60	Isovaleryl Coenzyme A dehydrogenase	ivd	45.844	10	4	0.947	0.365588	mitochondria			nucleoside phosphate binding; flavin adenine dinucleotide binding; ion binding; nucleotide binding; cofactor binding; oxidoreductase activity; oxidoreductase activity, acting on the CH-CH group of donors; heterocyclic compound binding; organic cyclic compound binding; catalytic activity; binding; anion binding; acyl-CoA dehydrogenase activity; coenzyme binding; small molecule binding;	K00253	IVD; isovaleryl-CoA dehydrogenase [EC:1.3.8.4]	dre01100 Metabolic pathways - Danio rerio (zebrafish); dre00280 Valine, leucine and isoleucine degradation - Danio rerio (zebrafish);	IPR009100; IPR013786; IPR006091; IPR009075;	Acyl-CoA dehydrogenase/oxidase, N-terminal and middle domain; Acyl-CoA dehydrogenase/oxidase, N-terminal; Acyl-CoA oxidase/dehydrogenase, central domain; Acyl-CoA dehydrogenase/oxidase C-terminal;
F1QZA4	"Isocitrate dehydrogenase [NAD] subunit, mitochondrial"	idh3g	42.772	10.5	3	0.923	0.365698	mitochondria	tricarboxylic acid metabolic process; oxidation-reduction process; small molecule metabolic process; single-organism cellular process; tricarboxylic acid cycle; single-organism process; primary metabolic process; cellular respiration; cellular metabolic process; organic substance metabolic process; citrate metabolic process; metabolic process; generation of precursor metabolites and energy; aerob…		magnesium ion binding; nucleoside phosphate binding; ion binding; isocitrate dehydrogenase activity; nucleotide binding; cofactor binding; oxidoreductase activity; oxidoreductase activity, acting on CH-OH group of donors; heterocyclic compound binding; organic cyclic compound binding; oxidoreductase activity, acting on the CH-OH group of donors, NAD or NADP as acceptor; catalytic activity; NAD bi…	K00030	IDH3; isocitrate dehydrogenase (NAD+) [EC:1.1.1.41]	dre01210 2-Oxocarboxylic acid metabolism - Danio rerio (zebrafish); dre01230 Biosynthesis of amino acids - Danio rerio (zebrafish); dre01200 Carbon metabolism - Danio rerio (zebrafish); dre01100 Metabolic pathways - Danio rerio (zebrafish); dre00020 Citrate cycle (TCA cycle) - Danio rerio (zebrafish);	IPR024084;	Isopropylmalate dehydrogenase-like domain;
F1R3X7	"NAD kinase 2, mitochondrial"	nadk2	47.678	10.4	4	0.99	0.365979	mitochondria	cofactor biosynthetic process; NADP metabolic process; nucleotide biosynthetic process; pyridine nucleotide metabolic process; cellular aromatic compound metabolic process; NADP biosynthetic process; nicotinamide nucleotide metabolic process; nucleotide metabolic process; single-organism process; biosynthetic process; pyridine nucleotide biosynthetic process; organonitrogen compound biosynthetic …		NAD+ kinase activity; kinase activity; phosphotransferase activity, alcohol group as acceptor; catalytic activity; transferase activity; transferase activity, transferring phosphorus-containing groups;				IPR017438; IPR016064; IPR017437;	Inorganic polyphosphate/ATP-NAD kinase, domain 1; ATP-NAD kinase-like domain; ATP-NAD kinase, PpnK-type, all-beta;
Q7ZUM6	Zgc:55741	sgta	34.239	10	3	1.06	0.369578
F1RBJ8	Uncharacterized protein	ddx5	53.428	19.5	8	0.798	0.374245	nuclear			nucleoside phosphate binding; ATP-dependent helicase activity; hydrolase activity, acting on acid anhydrides; hydrolase activity; ATPase activity; organic cyclic compound binding; heterocyclic compound binding; pyrophosphatase activity; catalytic activity; ribonucleotide binding; binding; purine ribonucleoside binding; anion binding; adenyl ribonucleotide binding; adenyl nucleotide binding; hydro…	K12823	DDX5; ATP-dependent RNA helicase DDX5/DBP2 [EC:3.6.4.13]	dre03040 Spliceosome - Danio rerio (zebrafish);	IPR014014; IPR011545; IPR014001; IPR027417; IPR001650;	RNA helicase, DEAD-box type, Q motif; DEAD/DEAH box helicase domain; Helicase, superfamily 1/2, ATP-binding domain; P-loop containing nucleoside triphosphate hydrolase; Helicase, C-terminal;
Q1LXD4	Histone-binding protein RBBP4	rbb4	47.551	17.7	2	1.223	0.380744	cytosol,nuclear		organelle; intracellular membrane-bounded organelle; intracellular organelle; nucleus; cell part; intracellular; intracellular part; membrane-bounded organelle; cell;		K10752			IPR022052; IPR017986; IPR015943;	Histone-binding protein RBBP4, N-terminal; WD40-repeat-containing domain; WD40/YVTN repeat-like-containing domain;
F2Z4S7	Uncharacterized protein (Fragment)	tcn2l	27.361	27.8	8	1.223	0.381615	extracellular	transport; single-organism localization; cobalamin transport; single-organism process; organic substance transport; vitamin transport; localization; nitrogen compound transport; single-organism transport; establishment of localization;		organic cyclic compound binding; heterocyclic compound binding; cobalamin binding; vitamin binding; tetrapyrrole binding; binding; small molecule binding;
Q7T340	Developmentally regulated GTP binding protein 1	drg1	40.465	20.2	4	0.927	0.385529	cytosol			nucleoside phosphate binding; nucleoside binding; ion binding; nucleotide binding; organic cyclic compound binding; heterocyclic compound binding; ribonucleoside binding; carbohydrate derivative binding; ribonucleotide binding; binding; purine ribonucleoside binding; anion binding; purine ribonucleotide binding; purine nucleoside binding; guanyl ribonucleotide binding; guanyl nucleotide binding; …				IPR005225; IPR012676; IPR004095; IPR006073; IPR027417; IPR012675;	Small GTP-binding protein domain; TGS-like; TGS; GTP binding domain; P-loop containing nucleoside triphosphate hydrolase; Beta-grasp domain;
Q5U3M8	Zgc:101897	gsto2	27.598	10	2	0.937	0.388271			intracellular part; cell; cell part; intracellular; cytoplasm;	glutathione transferase activity; transferase activity, transferring alkyl or aryl (other than methyl) groups; catalytic activity; transferase activity;
Q6P6E7	Ribosomal protein S20	rps20	13.289	18.5	3	1.048	0.395782		cellular protein metabolic process; biosynthetic process; primary metabolic process; cellular metabolic process; organic substance biosynthetic process; cellular biosynthetic process; organic substance metabolic process; metabolic process; cellular macromolecule biosynthetic process; cellular macromolecule metabolic process; gene expression; macromolecule metabolic process; protein metabolic proc…	intracellular organelle; ribosome; intracellular non-membrane-bounded organelle; small ribosomal subunit; cytoplasm; intracellular organelle part; macromolecular complex; intracellular part; cell; organelle part; non-membrane-bounded organelle; organelle; ribosomal subunit; cell part; intracellular; ribonucleoprotein complex; cytoplasmic part;	organic cyclic compound binding; heterocyclic compound binding; RNA binding; binding; nucleic acid binding; structural molecule activity; structural constituent of ribosome;
Q7ZV25	Tubulin cofactor a	tbca	12.623	15.7	2	1.205	0.409061	cytosol	cellular component biogenesis; cellular component organization; cellular macromolecular complex assembly; protein complex subunit organization; tubulin complex assembly; cellular component assembly; macromolecular complex assembly; protein complex biogenesis; protein complex assembly; tubulin complex biogenesis; cellular protein complex assembly; cellular component organization or biogenesis; mac…	intracellular organelle; microtubule; intracellular non-membrane-bounded organelle; cytoskeletal part; intracellular organelle part; macromolecular complex; intracellular part; cell; organelle part; non-membrane-bounded organelle; organelle; cytoskeleton; microtubule cytoskeleton; cell part; intracellular; protein complex;		K17292
Q7ZWF5	Aspartate aminotransferase	got2b	47.463	25.9	6	1.301	0.409232		small molecule metabolic process; single-organism cellular process; nitrogen compound metabolic process; single-organism process; biosynthetic process; primary metabolic process; cellular metabolic process; organic substance metabolic process; metabolic process; cellular amino acid metabolic process; single-organism metabolic process; carboxylic acid metabolic process; organic acid metabolic proc…		organic cyclic compound binding; heterocyclic compound binding; transferase activity, transferring nitrogenous groups; L-aspartate:2-oxoglutarate aminotransferase activity; catalytic activity; binding; ion binding; anion binding; L-phenylalanine:2-oxoglutarate aminotransferase activity; transaminase activity; L-phenylalanine aminotransferase activity; cofactor binding; transferase activity; pyrid…
Q6NUV5	Lmnb1 protein (Fragment)	lmnb1	66.601	7.5	4	1.044	0.419377			intracellular organelle; intracellular non-membrane-bounded organelle; cytoskeletal part; intracellular organelle part; macromolecular complex; intracellular part; cell; organelle part; non-membrane-bounded organelle; organelle; cytoskeleton; intermediate filament cytoskeleton; cell part; intracellular; intermediate filament; protein complex;	structural molecule activity;
A0A0H2UKQ7	Pyrroline-5-carboxylate reductase	pycr1b	33.606	35	7	1.039	0.420689
Q6PFT7	Coactosin-like 1	cotl1	15.904	23.9	4	0.988	0.425009	cytosol,nuclear		cell; intracellular; cell part;					IPR002108; IPR029006;	Actin-depolymerising factor homology domain; ADF-H/Gelsolin-like domain;
A0A0R4IXC4	Uncharacterized protein	si:ch211-167b20.8	128.49	10.5	8	1.152	0.430609
E7F7J1	Uncharacterized protein	fdx1	19.302	9.7	2	1.042	0.434205	mitochondria			electron carrier activity; 2 iron, 2 sulfur cluster binding; binding; iron-sulfur cluster binding; ion binding; cation binding; metal ion binding; metal cluster binding;				IPR001041; IPR012675;	2Fe-2S ferredoxin-type domain; Beta-grasp domain;
Q4V943	Uncharacterized protein	actr1	38.659	7.9	3	1.239	0.434667	cytoskeleton
Q9DFT9	Vitellogenin 3 (Fragment)	vtg3	139.59	37.4	4	0.956	0.444444		response to chemical; response to stimulus;		lipid transporter activity; substrate-specific transporter activity; transporter activity;
B8A4H6	Uncharacterized protein	pgam1b	28.845	22	3	0.926	0.44638	cytosol	single-organism carbohydrate catabolic process; glycolytic process; single-organism catabolic process; small molecule metabolic process; single-organism cellular process; single-organism process; carbohydrate metabolic process; primary metabolic process; cellular metabolic process; organic substance metabolic process; carbohydrate catabolic process; single-organism carbohydrate metabolic process;…		phosphoglycerate mutase activity; isomerase activity; catalytic activity; intramolecular transferase activity; intramolecular transferase activity, phosphotransferases;	K01834	PGAM; 2,3-bisphosphoglycerate-dependent phosphoglycerate mutase [EC:5.4.2.11]	dre00010 Glycolysis / Gluconeogenesis - Danio rerio (zebrafish); dre01230 Biosynthesis of amino acids - Danio rerio (zebrafish); dre01200 Carbon metabolism - Danio rerio (zebrafish); dre01100 Metabolic pathways - Danio rerio (zebrafish); dre00260 Glycine, serine and threonine metabolism - Danio rerio (zebrafish);
Q7SXA1	Ribosomal protein L26	rpl26	17.341	16.6	4	1.068	0.449721	nuclear	cellular protein metabolic process; biosynthetic process; primary metabolic process; cellular metabolic process; organic substance biosynthetic process; cellular biosynthetic process; organic substance metabolic process; metabolic process; cellular macromolecule biosynthetic process; cellular macromolecule metabolic process; gene expression; macromolecule metabolic process; protein metabolic proc…	intracellular organelle; ribosome; intracellular non-membrane-bounded organelle; cytoplasm; intracellular organelle part; macromolecular complex; intracellular part; cell; organelle part; non-membrane-bounded organelle; organelle; large ribosomal subunit; ribosomal subunit; cell part; intracellular; ribonucleoprotein complex; cytoplasmic part;	structural constituent of ribosome; structural molecule activity;	K02898	RP-L26e; large subunit ribosomal protein L26e	dre03010 Ribosome - Danio rerio (zebrafish);	IPR008991; IPR014722; IPR005824;	Translation protein SH3-like domain; Ribosomal protein L2 domain 2; KOW;
A0A0R4IA20	Uncharacterized protein	si:ch211-160e1.5	8.8016	21.1	2	1.293	0.452531
Q6TGZ7	HN1 protein	hn1b	15.957	41.3	3	1.092	0.452979	nuclear
A0A0R4IST0	Alpha-amylase	zgc:66313	57.674	20.9	7	1.001	0.455841
Q7ZVL6	DNA helicase	mcm7	80.996	5.8	4	0.864	0.457308	nuclear	DNA replication; cellular aromatic compound metabolic process; DNA metabolic process; organic cyclic compound metabolic process; nitrogen compound metabolic process; biosynthetic process; primary metabolic process; organic substance biosynthetic process; cellular metabolic process; cellular biosynthetic process; organic substance metabolic process; metabolic process; cellular macromolecule biosyn…	organelle; intracellular membrane-bounded organelle; intracellular organelle; nucleus; cell part; intracellular; intracellular part; membrane-bounded organelle; cell;	DNA binding; ATP binding; nucleoside phosphate binding; nucleoside binding; ion binding; hydrolase activity, acting on acid anhydrides; hydrolase activity; nucleotide binding; nucleoside-triphosphatase activity; organic cyclic compound binding; heterocyclic compound binding; ribonucleoside binding; carbohydrate derivative binding; pyrophosphatase activity; catalytic activity; ribonucleotide bindi…	K02210	MCM7; DNA replication licensing factor MCM7 [EC:3.6.4.12]	dre04110 Cell cycle - Danio rerio (zebrafish); dre03030 DNA replication - Danio rerio (zebrafish);	IPR001208; IPR003593; IPR012340; IPR027417; IPR027925;	Mini-chromosome maintenance, DNA-dependent ATPase; AAA+ ATPase domain; Nucleic acid-binding, OB-fold; P-loop containing nucleoside triphosphate hydrolase; MCM N-terminal domain;
Q6PBW3	Ribosomal protein S14	rps14	16.245	30.5	5	1.143	0.471439	cytosol	cellular protein metabolic process; biosynthetic process; primary metabolic process; cellular metabolic process; organic substance biosynthetic process; cellular biosynthetic process; organic substance metabolic process; metabolic process; cellular macromolecule biosynthetic process; cellular macromolecule metabolic process; gene expression; macromolecule metabolic process; protein metabolic proc…	ribosome; organelle; intracellular organelle; intracellular non-membrane-bounded organelle; cell part; intracellular; cytoplasm; macromolecular complex; intracellular part; cell; ribonucleoprotein complex; cytoplasmic part; non-membrane-bounded organelle;	structural constituent of ribosome; structural molecule activity;	K02955	RP-S14e; small subunit ribosomal protein S14e	dre03010 Ribosome - Danio rerio (zebrafish);
Q4V9D0	Glrx protein	glrx	11.348	22.9	2	0.974	0.472182		regulation of cellular process; homeostatic process; regulation of biological quality; regulation of biological process; cell redox homeostasis; single-organism cellular process; cellular homeostasis; single-organism process; cellular process; biological regulation;		protein disulfide oxidoreductase activity; oxidoreductase activity, acting on a sulfur group of donors; disulfide oxidoreductase activity; electron carrier activity; catalytic activity; oxidoreductase activity;
A3KPM7	Novel protein	si:ch211-233h19.2	110.71	5.9	5	0.911	0.474841
F1QY43	Uncharacterized protein (Fragment)	psmd1	106.53	7.9	6	0.788	0.476744	cytosol	regulation of biological process; regulation of primary metabolic process; regulation of macromolecule metabolic process; regulation of protein metabolic process; regulation of catalytic activity; regulation of catabolic process; regulation of molecular function; regulation of metabolic process; regulation of protein catabolic process; biological regulation;	proteasome complex; cell part; intracellular; macromolecular complex; intracellular part; protein complex; cell;	enzyme regulator activity; molecular function regulator;	K03032	PSMD1; 26S proteasome regulatory subunit N2	dre03050 Proteasome - Danio rerio (zebrafish);	IPR011989; IPR016024;	Armadillo-like helical; Armadillo-type fold;
E9QFV1	Uncharacterized protein	ddx41	24.783	10.4	3	1.115	0.481391	extracellular			carbohydrate binding; binding;				IPR000922;	D-galactoside/L-rhamnose binding SUEL lectin domain;
E7FFQ7	Uncharacterized protein	cpdb	141.9	6.7	8	1.108	0.483455	plasma membrane	proteolysis; metabolic process; macromolecule metabolic process; protein metabolic process; primary metabolic process; organic substance metabolic process;		carboxypeptidase activity; peptidase activity; exopeptidase activity; ion binding; serine-type peptidase activity; metalloexopeptidase activity; hydrolase activity; metallopeptidase activity; zinc ion binding; serine-type exopeptidase activity; transition metal ion binding; metallocarboxypeptidase activity; catalytic activity; serine hydrolase activity; binding; peptidase activity, acting on L-am…				IPR008969; IPR000834; IPR014766;	Carboxypeptidase-like, regulatory domain; Peptidase M14, carboxypeptidase A; Carboxypeptidase, regulatory domain;
Q6IQQ0	Ribosomal protein L21	rpl21	18.531	41.2	6	0.92	0.485144	nuclear	cellular protein metabolic process; biosynthetic process; primary metabolic process; cellular metabolic process; organic substance biosynthetic process; cellular biosynthetic process; organic substance metabolic process; metabolic process; cellular macromolecule biosynthetic process; cellular macromolecule metabolic process; gene expression; macromolecule metabolic process; protein metabolic proc…	ribosome; organelle; intracellular organelle; intracellular non-membrane-bounded organelle; cell part; intracellular; cytoplasm; macromolecular complex; intracellular part; cell; ribonucleoprotein complex; cytoplasmic part; non-membrane-bounded organelle;	structural constituent of ribosome; structural molecule activity;	K02889	RP-L21e; large subunit ribosomal protein L21e	dre03010 Ribosome - Danio rerio (zebrafish);	IPR008991;	Translation protein SH3-like domain;
A0A0R4IGG3	Triosephosphate isomerase B	tpi1b	26.526	48.6	7	0.968	0.485434
F8W244	Uncharacterized protein (Fragment)	nap1l4a	28.033	20.7	3	1.093	0.48637	nuclear	cellular component biogenesis; cellular component organization; nucleosome organization; cellular macromolecular complex assembly; chromatin assembly or disassembly; protein complex subunit organization; macromolecular complex subunit organization; protein-DNA complex assembly; DNA packaging; nucleosome assembly; chromosome organization; cellular component assembly; macromolecular complex assembl…	organelle; intracellular membrane-bounded organelle; intracellular organelle; nucleus; cell part; intracellular; intracellular part; membrane-bounded organelle; cell;
F1QFW5	Uncharacterized protein (Fragment)	rpn2	63.724	6.2	3	0.908	0.488832	plasma membrane	macromolecule glycosylation; cellular protein metabolic process; single-organism process; biosynthetic process; peptidyl-asparagine modification; cellular metabolic process; organic substance metabolic process; metabolic process; carbohydrate derivative biosynthetic process; carbohydrate derivative metabolic process; protein metabolic process; macromolecule metabolic process; macromolecule biosyn…	membrane; intracellular organelle; endoplasmic reticulum; nuclear outer membrane-endoplasmic reticulum membrane network; bounding membrane of organelle; organelle membrane; cytoplasm; intracellular organelle part; endomembrane system; macromolecular complex; intracellular part; oligosaccharyltransferase complex; transferase complex; cell; organelle part; organelle; intracellular membrane-bounded …	dolichyl-diphosphooligosaccharide-protein glycotransferase activity; transferase activity, transferring glycosyl groups; transferase activity, transferring hexosyl groups; catalytic activity; transferase activity; oligosaccharyl transferase activity;
A3KNL5	"ATPase inhibitor A, mitochondrial"	atpif1	11.944	26.7	4	1.887	0.491379	mitochondria	cellular component biogenesis; cofactor biosynthetic process; pigment biosynthetic process; regulation of biological quality; negative regulation of nucleotide metabolic process; myeloid cell homeostasis; cellular developmental process; single-organism process; biosynthetic process; cellular metabolic process; erythrocyte homeostasis; metabolic process; cellular component assembly; protein tetram…	organelle; intracellular membrane-bounded organelle; intracellular organelle; cell part; intracellular; cytoplasm; intracellular part; membrane-bounded organelle; cell; mitochondrion; cytoplasmic part;	ATPase inhibitor activity; identical protein binding; enzyme regulator activity; ATPase binding; protein homodimerization activity; nucleoside-triphosphatase regulator activity; binding; protein dimerization activity; protein binding; enzyme inhibitor activity; ATPase regulator activity; molecular function regulator; enzyme binding;
Q6DGW3	Zgc:92746	srprb	29.481	9.8	2	1.224	0.49233				nucleoside phosphate binding; nucleoside binding; ion binding; nucleotide binding; organic cyclic compound binding; heterocyclic compound binding; ribonucleoside binding; carbohydrate derivative binding; ribonucleotide binding; binding; purine ribonucleoside binding; anion binding; purine ribonucleotide binding; purine nucleoside binding; guanyl ribonucleotide binding; guanyl nucleotide binding; …
Q08BA1	ATP synthase subunit alpha	atp5a1	59.743	37.6	17	1.21	0.492755	mitochondria	nucleoside metabolic process; purine nucleoside metabolic process; purine ribonucleoside monophosphate metabolic process; nucleotide metabolic process; energy coupled proton transmembrane transport, against electrochemical gradient; single-organism process; biosynthetic process; nucleoside biosynthetic process; purine ribonucleoside biosynthetic process; ribonucleoside monophosphate biosynthetic …	proton-transporting ATP synthase complex, catalytic core F(1); membrane; membrane part; cell part; intracellular; proton-transporting two-sector ATPase complex; macromolecular complex; proton-transporting two-sector ATPase complex, catalytic domain; intracellular part; protein complex; cell; proton-transporting ATP synthase complex;	ATPase activity, coupled to transmembrane movement of ions; nucleoside phosphate binding; primary active transmembrane transporter activity; substrate-specific transporter activity; hydrolase activity, acting on acid anhydrides; ATPase activity, coupled to transmembrane movement of ions, rotational mechanism; monovalent inorganic cation transmembrane transporter activity; hydrolase activity; hydr…	K02132	ATPeF1A; F-type H+-transporting ATPase subunit alpha	dre01100 Metabolic pathways - Danio rerio (zebrafish); dre00190 Oxidative phosphorylation - Danio rerio (zebrafish);	IPR000793; IPR004100; IPR000194; IPR027417; IPR023366;	ATPase, F1/V1/A1 complex, alpha/beta subunit, C-terminal; ATPase, F1 complex alpha/beta subunit, N-terminal domain; ATPase, F1/V1/A1 complex, alpha/beta subunit, nucleotide-binding domain; P-loop containing nucleoside triphosphate hydrolase; ATP synthase subunit alpha-like domain;
A1L1W1	Zgc:158450	eif4g1a	176.41	4.4	6	1.094	0.494866		RNA metabolic process; metabolic process; heterocycle metabolic process; nucleic acid metabolic process; cellular aromatic compound metabolic process; nucleobase-containing compound metabolic process; cellular macromolecule metabolic process; organic cyclic compound metabolic process; nitrogen compound metabolic process; cellular nitrogen compound metabolic process; macromolecule metabolic proces…		organic cyclic compound binding; heterocyclic compound binding; RNA binding; DNA binding; binding; nucleic acid binding;
Q6PC49	Zgc:73107	ndufa13	17.091	22.9	3	0.964	0.501995
Q5XJJ3	"ATP synthase, H+ transporting, mitochondrial F0 complex, subunit b, isoform 1"	atp5f1	28.17	16.7	4	1.265	0.503074		nucleoside metabolic process; purine nucleoside metabolic process; purine ribonucleoside monophosphate metabolic process; nucleotide metabolic process; single-organism process; purine ribonucleoside biosynthetic process; nucleoside biosynthetic process; biosynthetic process; ribonucleoside monophosphate biosynthetic process; cellular metabolic process; phosphate-containing compound metabolic proc…	intracellular organelle; membrane; mitochondrial part; organelle membrane; organelle envelope; intracellular organelle part; cytoplasm; macromolecular complex; intracellular part; mitochondrial proton-transporting ATP synthase complex, coupling factor F(o); cell; mitochondrial membrane part; proton-transporting ATP synthase complex; mitochondrion; organelle part; intracellular membrane-bounded or…	active transmembrane transporter activity; ATPase activity, coupled to transmembrane movement of ions; ion transmembrane transporter activity; primary active transmembrane transporter activity; ATPase activity, coupled to transmembrane movement of ions, rotational mechanism; hydrolase activity, acting on acid anhydrides; substrate-specific transporter activity; monovalent inorganic cation transme…
[truncated: 928 more rows]
