# Supplementary material for: Overexpression of DYRK1A, a Down Syndrome Candidate gene, Impairs Primordial Germ Cells Maintenance and Migration in zebrafish
Source: Sci Rep. 2017 Nov 10;7:15313. doi: 10.1038/s41598-017-15730-w (PMC5681638; doi:10.1038/s41598-017-15730-w)
Supplement: Supplementary file 3 — Supplementary Dataset 2 [file 41598_2017_15730_MOESM3_ESM.xls]

## Sheet: Up
The GO distribution of up-regulated proteins (DYRK1A mRNA vs GFP mRNA)
GO Terms Level 1	GO Terms Level 2	No. of Protein
Biological Process	cellular process	41
	metabolic process	39
	single-organism process	31
	localization	14
	biological regulation	12
	developmental process	8
	response to stimulus	8
	multicellular organismal process	7
	cellular component organization or biogenesis	7
	other	8
Cellular Component	cell	44
	organelle	33
	macromolecular complex	27
	membrane	15
	extracellular region	3
	other	2
Molecular Function	binding	49
	catalytic activity	30
	transporter activity	13
	structural molecule activity	8
	electron carrier activity	3
	other	6

## Sheet: Down
The GO distribution of down-regulated proteins (DYRK1A mRNA vs GFP mRNA)
GO Terms Level 1	GO Terms Level 2	No. of Protein
Biological Process	metabolic process	49
	cellular process	48
	single-organism process	30
	biological regulation	14
	multicellular organismal process	11
	developmental process	10
	localization	10
	cellular component organization or biogenesis	9
	response to stimulus	6
	other	5
Cellular Component	cell	55
	organelle	35
	macromolecular complex	35
	membrane	9
	extracellular region	4
	other	1
Molecular Function	catalytic activity	42
	binding	41
	structural molecule activity	18
	transporter activity	6
	molecular function regulator	5
	other	2
