# Supplementary material for: Overexpression of DYRK1A, a Down Syndrome Candidate gene, Impairs Primordial Germ Cells Maintenance and Migration in zebrafish
Source: Sci Rep. 2017 Nov 10;7:15313. doi: 10.1038/s41598-017-15730-w (PMC5681638; doi:10.1038/s41598-017-15730-w)
Supplement: Supplementary file 4 — Supplementary Dataset 3 [file 41598_2017_15730_MOESM4_ESM.xls]

## Sheet: Diff distribution
Compared sample name	Up-regulated	Down-regulated
DYRK1A vs GFP	141	124

## Sheet: dyrk1a vs GFP regulated protein
Protein accession	Protein description	DYRK1A vs mRNA Ratio	Regulated Type	P value	Gene name	MW [kDa]	AASC [%]	MP
A4IGC8	Aldh18a1 protein	0.594	Down	0	aldh18a1	85.376	25.6	17
A8WGC6	ATP synthase subunit beta	1.421	Up	0	atp5b	55.13	50.9	16
A9JRE5	LOC798996 protein (Fragment)	0.166	Down	2.22e-16	LOC798996	90.76	21.7	13
Q7ZU96	Cct8 protein	0.759	Down	1.78e-13	cct8	59.3	27.1	13
A7YT47	Hadha protein	0.727	Down	3.92e-13	hadhaa	81.874	18	10
Q803B0	Heat shock 60kD protein 1 (Chaperonin)	1.391	Up	1.03e-12	hspd1	61.196	34.1	18
Q6DI12	Methylenetetrahydrofolate dehydrogenase (NADP+ dependent)	0.767	Down	1.23e-12	mthfd1b	100.49	19.9	15
B8JL43	Serotransferrin	1.451	Up	2.43e-12	tfa	73.282	23.5	13
Q7ZU03	Y box binding protein 1	1.463	Up	1.08e-11	ybx1	34.935	34.3	7
A2CEF4	Novel protein containing zona pellucida-like domains (Si:dkeyp-50f7.2)	0.126	Down	1.53e-10	si:dkeyp-50f7.2	104.81	18.6	15
Q1RLQ1	Stathmin	1.89	Up	8.44e-10	stmn1a	17.055	43.2	6
Q6NYQ7	Nicotinamide nucleotide transhydrogenase	0.811	Down	9.42e-10	nnt	112.78	5.5	5
E7F017	Uncharacterized protein	1.373	Up	1.12e-09	CU929143.1	220.48	37.1	15
Q7ZVM3	Eukaryotic translation elongation factor 2, like	0.726	Down	1.71e-09	eef2b	95.449	32.8	27
B8JKW4	Uncharacterized protein	0.717	Down	2.28e-09	c3a	183.23	11.9	17
Q6NYN3	Importin 7	0.805	Down	1.05e-08	ipo7	119.44	18.6	12
Q803M1	Tropomyosin 3	1.595	Up	1.89e-08	tpm3	28.844	46.8	7
F1QF63	Uncharacterized protein	0.792	Down	2.02e-08	zgc:165518	158.04	25.3	20
O57521	Heat shock protein HSP 90-beta	0.791	Down	2.52e-08	hsp90ab1	83.356	33.5	17
F1R5E6	Calumenin-B	1.739	Up	2.53e-08	calub	37.409	32.1	8
B8A4D7	Uncharacterized protein	1.305	Up	1.1e-07	rrbp1a	145.52	11	12
Q5TYP2	Uncharacterized protein	0.194	Down	1.69e-07	zp3a.2	47.528	27.8	6
Q7ZW95	Ribosomal protein L4	0.737	Down	3.51e-07	rpl4	42.552	36	12
Q8UVG7	Fatty acid binding protein 3, muscle and heart	1.784	Up	6.59e-07	fabp3	14.882	39.1	5
Q6DGP6	SUB1 homolog (S. cerevisiae)	1.633	Up	7.75e-07	sub1b	13.888	29.8	3
F1Q8D2	Uncharacterized protein	1.481	Up	9.03e-07	nsfl1c	40.762	25.3	7
Q6PUR8	Eukaryotic translation initiation factor 4B	1.881	Up	1.1e-06	eif4bb	64.542	13	5
Q502T3	MICOS complex subunit	1.683	Up	1.4e-06	chchd3	35.646	15.2	5
A8WG05	Actin, cytoplasmic 1;Actin, cytoplasmic 1, N-terminally processed;Actin, cytoplasmic 2;Actin, cytoplasmic 2, N-terminally processed	0.758	Down	1.76e-06	actb2	41.752	43.7	14
Q8JHG7	Chaperonin-containing T-complex protein 1 eta subunit	0.78	Down	2.12e-06	cct7	59.798	14.1	5
Q6PHK7	Proteasome (Prosome, macropain) 26S subunit, non-ATPase, 2	0.669	Down	2.46e-06	psmd2	99.478	12.3	10
F1R2K9	Ribonucleoside-diphosphate reductase;Ribonucleoside-diphosphate reductase large subunit	0.783	Down	2.47e-06	rrm1	89.966	10.8	10
B0R0H4	Uncharacterized protein	0.196	Down	3.3e-06	si:ch211-14a17.7	33.713	15.4	5
Q6DHS3	Ribosomal protein L15	0.662	Down	3.85e-06	rpl15	24.064	26.5	7
B0UYL5	Uncharacterized protein	1.285	Up	3.88e-06	dhrs12	35.709	17.3	5
Q7SXM1	Uncharacterized protein	1.377	Up	3.93e-06	cox6b2	10.087	70.9	6
B8JM34	ATP synthase-coupling factor 6, mitochondrial	1.937	Up	3.94e-06	atp5j	12.012	28.4	4
Q6DHR6	Uncharacterized protein	0.792	Down	4.63e-06	thop1	77.977	29	15
B0S5U5	Uncharacterized protein	2.033	Up	5.25e-06	si:ch211-145c1.1	23.684	34.3	6
Q503D5	Prefoldin subunit 3	1.339	Up	5.25e-06	vbp1	22.282	39	6
I3ITJ0	Uncharacterized protein (Fragment)	0.801	Down	7.16e-06	rpl35a	8.1875	42.3	4
F1R246	Uncharacterized protein	0.759	Down	7.58e-06	dars	60.541	18.8	9
F1QC84	Uncharacterized protein	0.596	Down	9.09e-06	f13a1a.1	80.889	31.1	16
Q7ZWJ4	60S ribosomal protein L18a	0.694	Down	9.36e-06	rpl18a	20.68	29.5	6
Q802Z5	Non-POU domain containing, octamer-binding	1.337	Up	1.03e-05	nono	50.458	20	7
A0A0R4ID77	Uncharacterized protein	0.116	Down	1.05e-05	si:ch73-207h17.1	99.44	8.9	6
Q6NYV1	Proteasome (Prosome, macropain) 26S subunit, non-ATPase, 3	0.829	Down	1.07e-05	psmd3	57.921	13.1	7
B0S6C5	Uncharacterized protein	0.732	Down	1.07e-05	retsatl	67.93	31	17
F1R6L3	Uncharacterized protein (Fragment)	3.066	Up	1.09e-05	cirbpb	23.494	33.5	6
Q6PC69	60S ribosomal protein L10a	0.753	Down	1.12e-05	rpl10a	24.622	27.3	5
Q7SYK7	Aspartate aminotransferase	0.648	Down	1.14e-05	got2a	47.586	22.2	6
F2Z4T4	Uncharacterized protein	1.82	Up	1.31e-05	akap12b	165.55	10.8	9
Q803R9	Aldehyde dehydrogenase 7 family, member A1	0.765	Down	1.52e-05	aldh7a1	55.603	11.9	5
Q6PC77	ATP synthase, H+ transporting, mitochondrial F0 complex, subunit d	1.833	Up	1.59e-05	atp5h	18.258	39.8	6
Q802C9	Eukaryotic translation initiation factor 4A, isoform 1A	0.818	Down	2.1e-05	eif4a1a	46.253	39.7	7
Q6DRN7	60S ribosomal protein L14	0.827	Down	2.18e-05	rpl14	16.24	28.1	4
F1Q727	Uncharacterized protein	0.78	Down	2.2e-05	si:dkey-256h2.1	74.464	7.4	4
Q9PUC5	Proteasome activator subunit 3	1.379	Up	2.46e-05	psme3	29.185	8.6	2
Q7ZUG5	40S ribosomal protein S21	1.394	Up	2.79e-05	rps21	8.9021	23.5	2
F1QFQ7	Uncharacterized protein	1.204	Up	3.22e-05	acadsb	46.598	8.1	3
Q7ZVS5	DNA helicase	0.805	Down	3.23e-05	mcm3l	90.791	11.5	7
G1K2H9	Exportin-2	0.761	Down	3.25e-05	cse1l	110.03	14.4	13
Q6PBK3	40S ribosomal protein S28	1.502	Up	4.05e-05	rps28	7.8239	46.4	3
Q6NWH2	MARCKS-like 2	1.708	Up	4.12e-05	marcksl1b	20.979	36.2	5
A0A0R4IQ83	Uncharacterized protein	1.452	Up	4.83e-05	si:ch211-156b7.4	19.7	30.3	4
F1Q5D8	Uncharacterized protein	1.498	Up	4.85e-05	vtnb	51.526	16.7	6
Q6NWC9	G kinase-anchoring protein 1	1.853	Up	5.6e-05	gkap1	41.959	11.4	5
Q6PUS4	Phosphorylase	0.803	Down	5.76e-05	pygb	97.454	14.6	8
Q6DGJ6	Peroxiredoxin 2	1.372	Up	6.38e-05	prdx2	21.851	52.3	5
F1QBQ8	Uncharacterized protein	1.295	Up	6.41e-05	slmapb	43.65	32.4	11
Q3MU74	Complement component C3-1	0.731	Down	6.44e-05	c3b	184.75	6.5	8
Q6PBB2	Pl10	0.698	Down	6.5e-05	pl10	75.846	12.1	6
Q6NWC1	Uncharacterized protein	1.271	Up	7.31e-05	vdac1	30.626	22.3	5
Q6DGX0	Zgc:92739	1.212	Up	9.31e-05	hrsp12	14.087	30.1	3
Q5U3D8	Ahsg protein	1.291	Up	9.32e-05	ahsg	50.798	15.2	6
Q803T5	Adenosylhomocysteinase	0.788	Down	9.58e-05	ahcy	47.964	18.2	7
I3ITK3	Uncharacterized protein (Fragment)	1.529	Up	0.000100472	si:dkey-19e4.5	18.661	10.1	2
A0A0R4IDD5	Uncharacterized protein	1.446	Up	0.000101372	etfb	25.367	17.9	4
B2GR26	ADP-ribosylation factor-like protein 3	1.21	Up	0.000102904	arl3	20.426	8.8	2
Q7T2A5	Eukaryotic translation initiation factor 3 subunit L	0.734	Down	0.000103985	eif3l	67.992	10.9	6
Q7ZW06	Coronin	0.813	Down	0.000120322	coro1ca	53.354	7.2	4
Q7ZUZ4	Programmed cell death 5	1.748	Up	0.000120988	pdcd5	14.588	23.4	3
Q7SX99	Fumarate hydratase, mitochondrial	1.215	Up	0.000125348	fh	54.86	26.7	8
F1RCF0	Uncharacterized protein	1.671	Up	0.000126052	si:ch1073-473i7.3	23.162	21.3	3
Q7ZUS9	Electron-transfer-flavoprotein, alpha polypeptide	1.457	Up	0.000158383	etfa	35.09	17.7	4
E9QC30	Uncharacterized protein	1.688	Up	0.000167402	si:dkey-90l23.2	22.924	44.7	6
Q642H9	40S ribosomal protein S4, X isoform	0.729	Down	0.000191656	rps4x	29.688	36.1	8
E9QEV7	Uncharacterized protein (Fragment)	1.868	Up	0.000226361	tpd52l2b	19.049	33.5	4
Q5XIZ3	Zgc:92586	0.826	Down	0.00023565	tars	71.316	4.2	3
Q6P2A9	Far upstream element (FUSE) binding protein 1	1.464	Up	0.000276763	fubp1	66.726	14.6	7
A7MBZ6	Zgc:171779 protein	0.62	Down	0.000283074	zgc:171779	47.982	22.7	8
B5DDQ0	Nots protein	1.257	Up	0.000317445	nots	46.116	16.8	4
Q90WA5	Protein disulfide isomerase-related protein P5	0.571	Down	0.000321317	pdip5	48.008	23.4	8
Q7ZU69	Proteasome (Prosome, macropain) 26S subunit, non-ATPase, 13	0.726	Down	0.000336106	psmd13	43.135	15.3	6
P62084	40S ribosomal protein S7	1.358	Up	0.000342437	rps7	22.25	12.4	3
X4YKC7	Pentaxin (Fragment)	2.233	Up	0.000343698	CRP	23.536	30.6	2
Q6DHL6	40S ribosomal protein S6	0.814	Down	0.000396145	rps6	28.708	23.7	7
Q6DI22	Hydroxyacyl-Coenzyme A dehydrogenase	1.263	Up	0.000405267	hadh	33.336	17.8	4
B8A5D3	Uncharacterized protein	0.81	Down	0.000409717	nars	63.824	14	7
A3KQ79	Uncharacterized protein	1.882	Up	0.000421158	si:dkeyp-46h3.2	25.327	32.9	2
Q6NWK3	Ranbp1 protein	1.473	Up	0.000432587	ranbp1	24.626	42.2	5
Q6NYW8	Heterogeneous nuclear ribonucleoprotein A0	1.343	Up	0.000446942	hnrnpa0b	32.544	22.3	5
F1QVW8	Uncharacterized protein (Fragment)	0.314	Down	0.000447894	zp3b	31.277	9.6	3
Q6PC13	Prohibitin 2	1.283	Up	0.000470991	phb2a	33.357	19.2	4
Q6TH15	Eukaryotic translation initiation factor 3 subunit D	0.729	Down	0.000498447	eif3d	64.089	16.7	7
A0A0R4IR75	Uncharacterized protein	0.775	Down	0.000504591	itm1	80.145	4.8	3
Q6DI20	Dipeptidylpeptidase 3	0.816	Down	0.00050806	dpp3	81.876	19.8	12
Q6P0S2	Voltage-dependent anion channel 3	1.256	Up	0.000534005	vdac3	30.084	12.7	4
E9QIR9	Uncharacterized protein (Fragment)	0.642	Down	0.000538796	rpl10	18.236	28	4
Q802V5	Cullin-associated and neddylation-dissociated 1	0.827	Down	0.000600483	cand1	136.03	4.7	6
F1QQQ3	Uncharacterized protein	0.558	Down	0.000621033	vtg3	139.81	42.8	8
F1Q4N7	Uncharacterized protein	0.741	Down	0.000713898	anp32b	29.473	16.6	4
Q08CA7	Zgc:153327	1.835	Up	0.0007149	manf	20.207	15.6	3
E7FD23	Uncharacterized protein	1.575	Up	0.000724007	si:dkey-276j7.1	23.805	13.6	3
Q6AXK2	Prefoldin 5	1.783	Up	0.000753722	pfdn5	17.127	20.9	3
Q503E2	Uncharacterized protein	0.808	Down	0.000759845	prep	80.336	7.2	4
Q6DRC6	60S ribosomal protein L6	0.762	Down	0.000795217	rpl6	30.557	20.4	6
E9QF69	60S ribosomal protein L18	0.683	Down	0.000812283	rpl18	18.754	26.8	4
Q24JV3	Uncharacterized protein	1.357	Up	0.000898809	rpl31	14.338	34.1	5
Q6P9P3	Ubiquitin-like modifier activating enzyme 1	0.809	Down	0.00090339	uba1	118.22	18.3	15
A0A0R4IQ78	60S ribosomal protein L34	0.748	Down	0.000935139	rpl34	14.091	21.1	3
F6NLI6	Peptidyl-prolyl cis-trans isomerase	1.689	Up	0.0010356	ppib	22.884	22.1	4
A0A0R4IKM7	Lysine--tRNA ligase	0.829	Down	0.00104736	kars	59.156	13	5
Q6IQI7	Heat shock 10 protein 1 (Chaperonin 10)	1.457	Up	0.00112471	hspe1	11.02	37	4
Q7ZUI3	Uncharacterized protein	1.263	Up	0.00114062	ttc9c	24.206	25.8	4
Q6PHE8	Coiled-coil domain-containing protein 124	1.629	Up	0.00115188	ccdc124	25.187	9.7	2
B2CQD3	Nucleoplasmin	1.508	Up	0.00115816	npm2b	20.093	28.6	4
B2GQG8	Keratin, type I cytoskeletal 18	1.477	Up	0.00116328	krt18	48.602	20.4	9
Q7SYI7	Zgc:66479	1.209	Up	0.00116559	zgc:66479	69.023	10.9	4
A0A0G2L974	Uncharacterized protein	0.741	Down	0.0011824	Uncharacterized protein	213.67	4.1	6
Q6NZW7	Dlst protein	1.237	Up	0.00122328	dlst	48.64	9.4	3
A0A0R4IKV6	Uncharacterized protein	0.47	Down	0.00130345	zgc:173545	43.13	12.4	3
B8A4S8	Uncharacterized protein (Fragment)	0.337	Down	0.00137526	zp3c	55.407	10.3	4
Q1LV07	Metallothionein;Metallothionein-2;Metallothionein-1	1.404	Up	0.00141915	mt2	5.976	71.7	4
E7F2X0	Uncharacterized protein	1.475	Up	0.00155297	clip1a	174.92	3.4	4
A0A0R4IZT9	Uncharacterized protein	1.549	Up	0.00155608	zgc:172218	16.303	30.8	3
Q802Z2	Protein kinase C substrate 80K-H	1.4	Up	0.00159676	prkcsh	59.584	12.3	5
Q6PBK9	Novel protein (Zgc:73360)	1.457	Up	0.00163044	prdx6	25.009	23.9	4
A0A0R4IP07	Elongation factor 1-gamma	0.763	Down	0.0016327	eef1g	50.028	27	11
Q502P2	Zgc:111960	1.439	Up	0.00174589	homer2	35.204	9.6	3
B2GQW3	Calmodulin	1.377	Up	0.00177016	calm3a	16.837	49	6
Q7ZUH6	Zgc:56530	1.998	Up	0.00197237	zgc:56530	11.147	32	3
E9QB18	Uncharacterized protein	1.288	Up	0.00197406	ncl	41.065	21.4	7
Q7SYA8	Zgc:63792	1.266	Up	0.00198341	chia.4	52.695	14.3	5
Q568K7	Zgc:110239	1.299	Up	0.00209895	zgc:110239	61.351	15.9	8
Q503D8	Thioredoxin-like protein	1.222	Up	0.00222458	txndc12	19.06	13.4	2
Q7SXM2	Phospholipase A2-activating protein	0.715	Down	0.00226689	plaa	86.236	8.9	6
Q6NXD2	Charged multivesicular body protein 2b	1.588	Up	0.00235842	chmp2b	24.016	12.6	3
A0A140LFZ3	ATP-dependent 6-phosphofructokinase	0.802	Down	0.00238441	pfklb	82.19	8.4	3
Q568V3	F-box only protein 50	1.455	Up	0.00244954	nccrp1	27.256	13.1	3
Q6PBZ1	Ribosomal protein L7a	0.729	Down	0.00254436	rpl7a	30.01	28.2	7
Q7ZW96	Low density lipoprotein receptor-related protein associated protein 1	1.957	Up	0.00264062	lrpap1	39.415	7.9	3
G1K2N0	40S ribosomal protein S25	1.581	Up	0.00273388	rps25	14.655	40.2	6
Q7SXH8	Coagulation factor II (Thrombin)	1.228	Up	0.00291537	f2	59.559	5.2	3
Q6PGX9	Dopey family member 2	0.446	Down	0.00293032	dopey2	86.791	8	3
A0A0R4I9F5	Dolichyl-diphosphooligosaccharide--protein glycosyltransferase 48 kDa subunit	0.788	Down	0.00295901	ddost	48.533	9.1	4
Q9DF44	20 beta-hydroxysteroid dehydrogenase	0.806	Down	0.00315147	cbr1l	29.979	34.3	6
Q7ZTI0	Sjogren syndrome antigen B (Autoantigen La)	1.287	Up	0.00325902	ssb	46.137	23.9	8
Q5BLI2	Vars protein (Fragment)	0.743	Down	0.00329712	vars	79.577	5	3
Q503E3	Protein arginine N-methyltransferase 5	0.708	Down	0.00330026	prmt5	71.89	4.3	2
F1QUS3	Uncharacterized protein	0.099	Down	0.00336551	zp2.5	46.752	24.8	2
Q5XJA5	Zgc:103482	1.397	Up	0.00342069	zgc:103482	38.622	23.9	7
Q6DRC4	Eukaryotic translation initiation factor 3 subunit G	1.518	Up	0.00348121	eif3g	32.843	15.4	4
A0A0R4IYU4	Uncharacterized protein	1.289	Up	0.00350421	stoml2	39.467	18.9	5
A8KBP7	Zgc:171750 protein	0.115	Down	0.00363178	zgc:173856	79.53	4.8	2
Q6Q417	Ribosomal protein L7	0.695	Down	0.00373224	rpl7	28.445	26.4	5
Q0P4B3	Zgc:153192	1.895	Up	0.00382803	nucb1	53.795	6.2	2
F1QYM4	Uncharacterized protein	1.231	Up	0.0039212	eif4h	27.488	15.6	3
B2GSH9	ATPase inhibitor B, mitochondrial	1.862	Up	0.00420386	atpif1b	12.157	16.8	2
Q6TNV0	Cytochrome c oxidase subunit IV isoform 1	0.829	Down	0.00427518	cox4i1	19.385	17.2	3
E9QFI0	Uncharacterized protein	1.432	Up	0.0044195	tceb2	12.757	40.4	4
F1Q7L0	Uncharacterized protein (Fragment)	1.603	Up	0.00472709	vtg4	149.24	69.4	5
Q502E4	NADH dehydrogenase (Ubiquinone) Fe-S protein 4, (NADH-coenzyme Q reductase)	1.598	Up	0.0048685	ndufs4	19.005	13.7	2
Q6P0I2	Proteasome subunit alpha type	1.634	Up	0.00504199	psma8	28.1	21.1	5
Q502H6	Cathepsin S, b.1	1.37	Up	0.00529424	ctssb.1	36.35	10.9	3
F1QF15	Actin-related protein 2-A;Actin-related protein 2-B	0.831	Down	0.00532638	actr2a	44.693	5.1	2
E9QCA0	Uncharacterized protein (Fragment)	1.412	Up	0.00537956	snap29	26.049	11.2	2
Q803U3	Phosphatidylinositol transfer protein, alpha	0.765	Down	0.00561767	pitpnaa	31.873	18.1	5
F1Q6Z9	Uncharacterized protein	0.82	Down	0.00575699	ganab	106.89	13.4	8
E9QBV1	Clathrin heavy chain	0.791	Down	0.00579992	cltcb	191.63	11.9	3
Q7ZUP6	Isocitrate dehydrogenase [NADP]	0.823	Down	0.00591816	idh2	50.396	27.4	12
Q6NWD6	Si:dkey-16k6.1 protein (Fragment)	1.209	Up	0.0059872	capza1b	32.38	29	4
Q6TEN7	40S ribosomal protein S24	1.314	Up	0.00604375	rps24	12.169	42.9	4
Q1LV08	Nuclear pore complex protein Nup93	0.785	Down	0.00606525	nup93	93.123	2.9	2
Q7ZV45	Solute carrier family 25 (Mitochondrial carrier phosphate carrier), member 3	0.722	Down	0.00622113	slc25a3b	39.306	4.5	2
A0A0R4IW23	Uncharacterized protein	0.801	Down	0.00622559	prps1a	30.737	20.3	4
Q5XFY0	Phosphoglucomutase 3	0.735	Down	0.00645352	pgm3	59.732	7.7	4
Q6NZS4	tRNA-splicing ligase RtcB homolog	0.807	Down	0.00687066	rtcb	55.338	6.3	3
K7DYN8	Uncharacterized protein (Fragment)	1.707	Up	0.00717365	si:ch211-140m22.7	11.969	25.9	2
A5D6S3	Mut protein	0.75	Down	0.00727642	mut	83.517	7.3	5
Q6DC32	Zgc:100951	1.567	Up	0.00737507	zgc:100951	19.864	16.4	2
A0A0R4IMZ8	Uncharacterized protein	0.744	Down	0.00786775	kpnb1	97.466	18.2	13
Q8AWD0	Uncharacterized protein	1.37	Up	0.00787233	vdac2	30.284	29	5
F1QPC7	Uncharacterized protein	0.247	Down	0.00794102	wu:fi42e03	74.557	5.8	3
B2GRH9	Superoxide dismutase [Cu-Zn]	1.851	Up	0.00818362	sod1	15.953	51.3	7
P62247	40S ribosomal protein S8	0.775	Down	0.0082142	rps8	24.093	28.8	5
E7F0T8	Uncharacterized protein	0.78	Down	0.0084137	si:ch211-11k18.4	50.51	6.9	3
A0A0R4IGK9	Catalase	0.79	Down	0.00905172	cat	57.123	19.4	9
Q803G3	Serine/threonine-protein phosphatase	0.753	Down	0.00935415	ppp2cb	35.562	10	3
Q567V5	Novel protein similar to vertebrate small nuclear ribonucleoprotein D2 polypeptide 16.5kDa (SNRPD2)	1.318	Up	0.00961871	snrpd2	13.557	33.1	3
Q6NSN6	Serine/threonine-protein phosphatase	0.777	Down	0.00977584	ppp1caa	37.361	10.9	3
Q803H8	Snx5 protein	1.336	Up	0.0100593	snx5	45.956	13.3	6
Q6DHD5	Zgc:92502	1.286	Up	0.0102959	akr7a3	36.48	9.6	2
Q6PBR5	ATPase, H+ transporting, V1 subunit G isoform 1	1.471	Up	0.0103919	atp6v1g1	13.323	28.8	3
Q68EK8	Transportin 2 (Importin 3, karyopherin beta 2b)	0.688	Down	0.0104823	tnpo2	100.68	3.4	2
Q6P3K0	Selenoprotein Pa	1.516	Up	0.0107585	sepp1a	41.939	10.4	5
Q3B745	Uncharacterized protein	1.325	Up	0.0110099	ube2c	18.777	23.4	3
Q7ZTT8	NADH dehydrogenase (Ubiquinone) 1 alpha subcomplex 4, like	0.767	Down	0.0112401	ndufa4l	9.4279	30.5	3
A8KB42	Uncharacterized protein	0.739	Down	0.011918	zgc:171534	43.633	20.7	6
Q24JV1	Uncharacterized protein	0.816	Down	0.0120506	rpl32	15.813	22.2	3
Q6PC90	40S ribosomal protein S12	1.295	Up	0.0121431	rps12	14.466	42.4	5
A3KQ75	Uncharacterized protein	3.673	Up	0.0121634	si:dkeyp-46h3.6	25.401	29.9	2
Q0D294	Histone H4	0.803	Down	0.0124359	zgc:153409	11.351	40.8	4
Q6NWF6	Keratin, type II cytoskeletal 8	1.328	Up	0.0124673	krt8	57.759	30	9
A0A0R4ILN2	Uncharacterized protein (Fragment)	0.743	Down	0.0129227	gcdhl	43.781	6.8	2
Q6P2A8	Histone deacetylase	0.822	Down	0.0140121	hdac1	51.958	8.5	3
Q7SZR2	Carbonic anhydrase XV b	1.429	Up	0.0142609	ca15b	33.294	6.2	2
F6P0E6	Uncharacterized protein	1.499	Up	0.0145173	si:ch211-214c7.4	159.59	4.5	6
Q8UVX0	Piwi-like protein 1	0.755	Down	0.0149356	piwil1	97.45	4.9	4
Q7ZUI4	Thioredoxin	1.529	Up	0.0155675	zgc:56493	12.014	44.4	5
Q802Z9	SERPINE1 mRNA binding protein 1	1.551	Up	0.0156587	serbp1a	43.134	23.5	6
Q566W6	Uncharacterized protein	4.058	Up	0.0160133	cirbpa	18.454	18.9	3
Q90X40	Novel protein similar to human DNA directed polymerase delta 2, regulatory subunit (50kD) (POLD2)	0.786	Down	0.0163945	pold2	51.826	4.7	2
B2GRA4	Charged multivesicular body protein 4c	1.903	Up	0.017177	chmp4b	25.177	16.5	3
Q503R7	5-lipoxygenase	1.242	Up	0.0176774	alox5b.3	77.791	4.3	2
Q6NWC3	Ribosomal protein S2	0.77	Down	0.0182607	rps2	30.29	31.8	9
Q7T2Q9	Transketolase	1.261	Up	0.0185177	tktb	67.854	23.2	3
X1WD71	Uncharacterized protein	0.805	Down	0.0185718	ap2a1	106.04	5.4	5
H0WF81	NADH-cytochrome b5 reductase 2	0.8	Down	0.018737	cyb5r3	5.9829	30.4	2
E7F225	Uncharacterized protein	1.577	Up	0.0193207	zgc:163061	11.732	29.8	2
Q6P959	ATP synthase subunit gamma	1.211	Up	0.0193479	atp5c1	32.134	31.5	7
Q5D016	Prefoldin subunit 1	1.683	Up	0.0200017	pfdn1	13.987	11.5	2
F1Q4Q4	Lipase maturation factor	0.628	Down	0.0209631	lmf2b	80.351	3.9	3
Q6DH65	Density-regulated protein	1.326	Up	0.0210039	denr	22.804	17.3	3
F1RB70	Chitinase domain-containing protein 1	1.225	Up	0.0214993	chid1	44.275	10.2	3
I3IS20	Cytochrome b-c1 complex subunit 7	1.251	Up	0.0225607	uqcrb	9.7951	40.5	3
Q6DI01	Importin subunit alpha	0.672	Down	0.0232051	kpna2	57.499	9.3	4
Q7ZWE5	Proteasome (Prosome, macropain) 26S subunit, non-ATPase, 6	0.805	Down	0.0257446	psmd6	45.341	10.9	4
A0A0R4IGR9	Uncharacterized protein	0.789	Down	0.0261732	pccb	60.305	6.7	3
F1QY25	Uncharacterized protein	0.772	Down	0.0266295	zgc:162509	78.454	4	3
A9JT41	Rrbp1 protein	1.244	Up	0.0268419	rrbp1b	108.61	6.4	4
Q6AZA2	NADH dehydrogenase (Ubiquinone) flavoprotein 1	0.681	Down	0.0274539	ndufv1	53.69	7.7	4
Q7ZUD6	Reticulon	0.715	Down	0.0283741	rtn3	24.495	20.4	4
Q568F8	Single-stranded DNA-binding protein	1.835	Up	0.0294343	ssbp1	16.638	23.3	3
A0A0R4IUE2	Uncharacterized protein	1.477	Up	0.0297676	ndufv3	40.138	20.2	6
Q6TNP9	Tubulin, alpha 2	0.662	Down	0.0307679	tuba8l	50.034	26.1	2
Q6TH34	Cell division cycle 42	0.809	Down	0.0321889	cdc42	21.143	18.9	3
Q7ZVD2	Nuclear distribution gene C homolog	1.334	Up	0.0329332	nudc	38.336	16.5	7
A0A0R4IQ72	Uncharacterized protein	1.205	Up	0.0340008	hnrnpm	71.954	9.2	4
Q6JWU7	Coatomer protein complex subunit beta 2	0.826	Down	0.0344282	copb2	105.27	3.1	2
Q6NYP1	Uncharacterized protein	1.42	Up	0.0345114	snx12	17.602	14.6	2
Q08BL5	Zgc:153351	0.738	Down	0.0354766	zgc:153351	30.778	8.4	2
Q9DDT0	Ferritin	2	Up	0.0384751	fth1a	20.719	21.5	3
A5PN46	Endothelial differentiation-related factor 1 homolog	1.465	Up	0.0389109	edf1	16.074	16.4	2
U3JB26	Uncharacterized protein (Fragment)	1.523	Up	0.0399106	srsf2a	13.722	27.1	3
A7E2K1	Uncharacterized protein	2.107	Up	0.040119	zgc:171719	28.809	26.7	2
F1Q9T9	Uncharacterized protein (Fragment)	1.486	Up	0.0403125	rpl23a	17.257	11.8	2
Q4G5V8	Reticulon	0.658	Down	0.0403605	rtn4a	21.703	15.5	2
F5HN07	Protein S100	1.269	Up	0.0416975	S100A1	10.788	43.8	4
Q8QGB8	Cytosine-specific methyltransferase	0.734	Down	0.0450617	dnmt1	168.8	3.7	4
Q90Z10	60S ribosomal protein L13	0.788	Down	0.0451707	rpl13	24.364	33.6	8
Q6PBA6	Plasminogen	1.252	Up	0.0476834	plg	91.635	6.7	6
Q7ZW73	Fructose-bisphosphate aldolase B	0.769	Down	0.0486989	aldob	39.26	14.8	4
Q7T2B9	Myotrophin	1.665	Up	0.0487484	mtpn	12.748	32.2	3
Q566S4	NADH dehydrogenase (Ubiquinone) Fe-S protein 3, (NADH-coenzyme Q reductase)	1.361	Up	0.0495445	ndufs3	29.398	19.6	3
