# Supplementary material for: Overexpression of DYRK1A, a Down Syndrome Candidate gene, Impairs Primordial Germ Cells Maintenance and Migration in zebrafish
Source: Sci Rep. 2017 Nov 10;7:15313. doi: 10.1038/s41598-017-15730-w (PMC5681638; doi:10.1038/s41598-017-15730-w)
Supplement: Supplementary file 5 — Supplementary Dataset 4 [file 41598_2017_15730_MOESM5_ESM.xls]

## Sheet: 工作表1
Oligonucleotide primers and probes used in the study
Primer	Forward 5’-3’	Reverse 5’-3’
zdyrk1a-cds	GAAATTAATACGACTCACTATAGGGAGACCCGGTTACCAGTGTGAATGTGC	GCAGGATCGATCCAGACATG
hDYRK1A-cds	CCCAAGCTTaCGATGCATACAGGAGGAGAGACTTC	CCGCTCGAGGTCACGAGCTAGCTACAGGACTCTG
vasa-probe	CGCGGATCCAGATCAGAGTCCCGTTGTGTCTTGC	CCGGAATTCCTCTGCCTTCTCCTCCCTCATCGTT
nonos1-probe	CCGGAATTCTGGTGGACAAGAACTACTGCTCGGT	CGCGGATCCTTCCTCACATTTTTCACTCCATCAC
zdyrk1a-probe1	AACGACGGCTATGACGACGACAACT	CTCCAGGATATGACTGGGAGGAACG
zdyrk1a-probe2	CAAGACAGGCGTTTGTGCCG	CCTCTGTCACGACTGACACA
hDYRK1A-∆PKc	ATAATCATAGTTATCATCATCATAACCA	GAAGGTACAAATACAAGTAATAGTGTAT
zDyrk1a-∆PKc	GAGGGCACCAACACCAGCAG	GAAGTTGTCGTCGTCATAGCCG
vasa-qPCR	TTCAGGGGCCCAACAAGTAG	CTTTCCACGTGGGTTGAAGC
nonos1-qPCR	ACGTGATGTGCCCGTATCTC	CGGGCAGAATCTCTTGGTGT
ca15b-qPCR	TCAGGCTCCGTTTCATGGTG	TTGGAGACTGTTGAGTGCCG
piwi-qPCR	GCTACCATGATACCGCTGCT	CGATGATCTCCTGTCCACGG
ca15b-probe	TCTACATCAACAACTCCAGCAA	GAAATTAATACGACTCACTATAgggagacccGTGACAAGTGAAAACCCACAAT
piwi-probe	GTGCCAGCTCCATGCCAGTA	GAAATTAATACGACTCACTATAgggagacccACAAATTGAGGTTAGCTCGTCAAGT
